# Supplementary material for: Genome-wide analysis clarifies the population genetic structure of wild gilthead sea bream (Sparus aurata)
Source: PLoS One. 2021 Jan 11;16(1):e0236230. doi: 10.1371/journal.pone.0236230 (PMC7799848; doi:10.1371/journal.pone.0236230)
Supplement: S2 Table — SNP: Stacks ID of the marker; Outlier/Bayenv: indicates whether a SNP was identified as an outlier by both Arlequin and Bayescan and/or by Bayenv; Inside gene: indicates if the tag mapped inside a specific gene; CDS: indicates if the tag mapped in the CDS region of the gene. (XLSX) [file pone.0236230.s006.xlsx]

## Sheet: Foglio1
SNP	Tag Sequence	Outlier/Bayenv	Correlated Env. Var.	Private Allele	Inside gene	CDS
10002_58	CATGCGGGGAGGCTTAACAGGGCGGCCCGCAATAACGACCTGCAGCGAGACGCTGGTGCGCCTGGAGAGGGAGAAGCTGGTGGTGCTGCG
10018_61	CATGCGACACCTGTAATGTTAGTGTGCTGTATTTGTGTTTTCATGTCTAGTTTCTTTATATAGAATGATGGAGCGCACTGTTTAACATCT
10038_58	CATGCCCTTAGTGGACAGTAGGAGGGCCTCTGAGCAGGCCAAATGAACCAGCAAACCACCGGTGTAAGCTTTATATAGTGAATCTCATAG
10059_36	CATGCATAAAGTTATCGGTTTGTGTTACAAAAGTGCGATGTTGTGTGTTGTTGTGCGCTTTGCAAACGCCCGTTGGAGGGAATGCAAGTG
10066_22	CATGCTGTGCTCTCCCAGGCCAGTGTGGTCAGGCGGTACTTTAATCTGCTGTGTGATGGAGGGAAAGCTGATCCTCGTGGCCCCCTGGCC
10073_21	TGCAGGAGGTGGACAGTTTTGCTATTTAATTGTGTGGAATGTATGAATAAATCATTTTAAGAGAATGAACAAAATTCAAATCAATAATTT
10076_47	TGCAGGTTTGAAAACACACCTGTCTGTGCTACAGTATTAACAACTTTCCTTCCTCCCTGCCTGTCTCGTTCCTCCAGAGAGTTCGAAGCC
10078_42	CATGCACGCACACACACACGTTAAGGTAAGTAAAGGACAACACGATAAAAGACAATAAGATAGATGTCCATGTAATTATTCAACAGTTCA
10091_17	CATGCCTGAAAAAAACTCATATTGCACATTCCCTCCATACCTCAGACAAGTACACCTAGATACGGCTCTTGAGCAAGGCATTTCACCCAA
10095_7	CATGCTCCCTCTGTCTCTCTCTGTATTGATGAGCTGCAGCTAATCCATCGCATTTCCCTGTAAATAGCTCTCTGCATGAGAAAAGGCCCG
10099_17	TGCAGGTGCATTGCAACGCCAGCGCGTTCCCTAAAGGTACAGAACCTCAGAAGTCTTGGAGAATCTACTAGAGGTAGACTGATGATAGAT
10119_81	CATGCTGTATAACACAGGATTAACAACTGTGGACGCATAGGCAACACAAGCTCCCAAGTATCTTGGATGGATGGTCGATAGAGATTTGGA
10143_41	CATGCATGCACACACACGAGCGCAAGAAGCGGATGCTTGTGCACAAATTCAGGTGACAACATTATTTCTTTGTGTACTTTTTCTTTCATT
10146_35	CATGCATATTATCCCCCCCCCAATAAAAATTATTGCATTATCTAGTAAGTCCGCACAACTTCAACTTAAAGAAAGGTAAGAGAGACTGAA
10147_21	TGCAGGTAATATTTTTAGTTTGAGTCTAATGTGAATTGCCGTATTATGAAGTATTAATGTCAAGTCCTGTAGCTCTCTTTCAGCATGACA
10168_22	CATGCATTTTGTTCATTCCATGGTTCAATAGCAGGGAAATTGCGCTGTAAAATTAATCTCAGATTGCAGGTTTTGGTACAGTAAAGCTTC
10175_38	TGCAGGGGCTGCTGTGGCTCTGCCTACCCTCCGCTCTCTTCATCTGAGTTTCCAATAGCCAAGCTTCGGGAGTGCAGCCAGGACCTGTTG
10178_7	TGCAGGAGGGATGAAGTGAAGACGGTAAGGTTTCAGGAGAAGAGAGAGAGAATTCGGAAATGGACAAAAGAGACGGAAGCGGGTGTCAAT
10212_57	CATGCTTTCGGTCGATGCTGAGCAAACAAATCGTCAACGGAAATGCGATAGATGGTGGTGATGATGATGATGATGTACAAGTTTGGGAAA
10247_37	CATGCACAAACTTTGTCTTTGGATGAGTGCAATGAAAATAAAGTTTATTACTAATTGTCTTTAACCGTTTAATCCTATTAGGGTCATGGG
10266_57	CATGCGCGCACCTTTTCCCGCCCATCAACTGGTATTTATGAAGGACTTTCAGACAGCGTATGCACGTGTTTCTAGAGATACCTGCATACG
10272_5	CATGCGCTGAGTCTTGTAGTGGAGCCGGCTCTGATTCAGCAGGTGGAGGTGGCAGTTGTGGTGATGAAGTCTCTGTTGTAACTGGCTCCT
1028_11	CATGCCACCCTCGAGTCATATCAGAGCACCTTCAGCTGTTAGAGGCCACACACAAAGTGAGTTTGTCAGGATCTTGGCATAACTGTAACT
10282_61	TGCAGGTCCTCGTCACTTTAAATGGTTTGTACCTCAAAGAGTCCAGTTCCTTTTCTCTCTGCTGTCCTGATCTGGTAACACACGATTTTC
1032_58	TGCAGGTGACTACGAGGAATCGACACGTGTCTTTTAGGGATATATGGGGAACATTGTGCAGCATCTTCCCCACATTTGCGCTCCATTTGT
1033_25	CATGCTTTATTGGTTAATGAAAATAAACCTAAACTTAAAGCCATCTCTCAAGTACATCACATTGATCTGTCTTTTGTTTGTAATTGAAAG
1035_11	TGCAGGCACTCGGCAAGCCGACAGCAGTGACAAGCGTCTGACCCCAGAACGGCAAAAAAGCGTGACTTTATAAACACCACCTCTTAAAAG
10354_39	TGCAGGAGCCACATTTCAGCAGAGTAAACACAGAGCGAACATTAAATTCATCCTTCACTAGTTTGTTAACAGATACTGAAGCTCTGGGAT
1036_51	TGCAGGCTCGCCGCGTGCTTTCTCGGTTCAAAAAGCAACTCGCTGACGAACGGAAAAGGCTGTTGGGCGTGCACGTAAAGCAACATAATG
10364_25	CATGCTTTGAATGGGAAAAAGTAGTGCCATCTGGTAGACAAATATGAAAATAAAAAATTGAAGACCAGTTGTCCAAAATGAAATCTTAAC
10377_88	TGCAGGGGATCTCCATGTGCTAACAGCTCTTTTCATTTGCCCTCACATTTCAGTTAATTGAAGTGCTCTGGCTAATGCATAGGCTGTCGC
10382_47	CATGCCCCGACGGCAGCATGTCCTGACGCGCGTGGACTGCGAGGGCCTGTTCAACGCTGCTTGCAGCTTTAATTTTTATTTTTCTCCAGC
10396_84	CATGCTCATGCTGTCGAGCTGCAGTGCTAATCGATTAACGCCAACATGTCTGAACCAGCATCGCATTAGTCAACGTCACACACCACCACC
104_48	TGCAGGTTCCACGGAGCCCGTCTGAAGAGGAGATATGAGCGTCTGCTCGCTCTTTCTGTTTCATCATCCTGTTTCATTAGAACTTAGATA
10409_11	TGCAGGAGAACGTCACGGCGTACGCGGCTCAGTTCTCCGGAGAACCTCGAGCGGTCCTGGTCCAGTTTGTGAACAGCAGCGAGCCTCTGC
10427_32	CATGCACGCACACACACACACACACACACACACACACACACGGCACCAGTGTAACTACAATATTTTCTGCTCCACACCCTGCATGTCTGA
1044_80	CATGCTAAGAGCTCCGAATACAATGCTTCGCTCTTGCTCCTACAGCTCCATCAGACCCCACTGCTGAATCATTTCACAACAAACACAAGC
10452_55	TGCAGGAAATACTTGAAGGCTTCAGAGAGTTTGCCGGGCTGGAAAACAACATGTCGGAGTTTTTAATTTCACTGGATTTGAACACTGTCA
10457_62	CATGCATGCGTGGAGCGCACGCACCGGGGTCTGGCGCCTGGGCGCAGTTGGCCCGACCGTGGCAGAAACATAACTGTATTATTCCCTCAG
1046_64	TGCAGGCTTACGCCCCGGGCCCGTATGGAGACTACGCTGCACCTCCACCACATGCTACACAGATCGTATACTCTGCTGATGGGCAGCCTT
1047_29	CATGCCCAGGCATATACATAGACATACCTACATACATGTCATGCATGCTCACACGCTTACAAAACACACAAACAAAAGAATAATTAAACA
10473_54	CATGCTTTTGTCGCAGGCTGCTGGCACGAATTTGCATTTTCCGCCAGTTGTAAGCGAACCAGCAACACTCCATTGTTGGAGAGTGGTGAC	BAYENV	S_20_SUM		collagen alpha-1(XI) chain-like isoform X1
10479_35	TGCAGGTCATACAGACAACTCATACCTCCATGAGGAAGCAGTAGAGGAAGGGTCCCTGTGACAAGATGAGGTTGGTACAGATGCAGCTGG
10480_28	CATGCTCCCTGTGGTTGGGAATTAAAAGGGCTTTTCTGCAGCAGACAAAGGCTTTAAGAGAGGAACTGGCTAAACCCTCTACTTTCTCTG
10491_32	TGCAGGACTGGTTAATAAAGCCTGTCATCACATGGCTCTTTGTGTGTGTTGTGAGAGAGACAGTGTGAGGATGTTCAAACTCTTCAGAGG
1050_52	CATGCTTGGCATGGATAGAATGTCTAAAAGTCCAAATAGTCAAACTTGTCTTAAGCAGCTATTGCTGCACGTGTTCATACTGTTCATAAT
10507_7	CATGCCCTAGATGTACTTGCATTCCAGACTTTAGACCATGTGCTATAGATAGTTTAAATAGGGCCCCTAGTGAATTCAGTACATATGAGT
10509_39	TGCAGGCTCTGTTCCCTGGCCTGTTCTGCTCCTGAGGCTCTCCTCTCATTCTGCTTAGACTCCTCCTCCTCAGCCAGCTGCCGCCTTCTC
10510_81	CATGCTCACTCTGAGAGGCTCATCAGCGCTTCACACTGTGAGGGGTTGGCATTTTTCAAAAAGCCACGTGAGGATGCAGCCGTTCCCTTC
10515_49	TGCAGGTGCGACCGACACCTTTCACGACACGCGCAGTCGTTTCATCCATCGTTAATATGAAAATATTGATTCTAGCAGCTTTAAAGATGT
10520_26	CATGCATTCATCTTCTCTTGAATCCTGCATCCTGAACAGATCAAGATTCCAGTCCACAGCCCCACCGCGCAACGCTCCGACAGCTCGGAC
10524_58	TGCAGGTTAGAGTGAGCAGTGCCTACTTTCTATGCATTAACAACACTCAATATCAAAACATGATATAAACAGCGTAAATGAAAAGCCATA	OL
10527_9	CATGCTCGTTAAAGTGTTGTGAGAAATGCTAATATTTACACGATACGGCATTAAGGTTTACAGAGACTCACGCAAGCTCATCTGTAACTG
10533_11	CATGCTGATGGGTTTTATTTCTTTATGTCTTCAGGGTTTCAAGCAGCAGGCGCTGGCTGTGTCCACAGACCCAGAGCACAGGTTTGAGCT
10542_84	TGCAGGCCGGTGCACTGATCCGCCTGAAAGCAAATTTTGCATGATCTCAAAAGGTATGAAATTACACACAAAAGAACAAACAGTCTCCAA
10553_84	TGCAGGAAACTGAAGATTTCTCCGTCACAACAAGCACTTTGAATAAATCTAATTAATATTGATGAGTATTTTACCACCACCTTCTGATAT
10569_52	TGCAGGGACCACTAGCAGGGCTTTAGGCTTTTTCCTGACCTGGTGGGAAAATGTTCCAGTTTTAAACTGAGCCTGTCAAACAGCACACTG
10571_7	CATGCAGCACTCTCCTGGGCCGACAACACTTTCTTTTCCCTTTCTTGTGCAGAGAGATCGTCTCTCAGTGTCTTCGGTCTCACTAACACC
10578_59	CATGCAGTAACTGAATCTGTCACTCTCTATGTAGTAGGTTATAATAATAACAACAACAATAATAATTGTTATTATAATAACAGTAACAAT
10579_73	TGCAGGCGTTAATACATCTCAATTGGCCGGGAGGGATTCCCATTTGGCTGACTGGCAGACGATTTGTTTCCCATGTGGGCGTTCCCGCCT
10593_62	TGCAGGCTGCGCAGTTGACACAGAGCACAAAGCAAAGTGGAGCACTCGATGCAAAAACCCACTGAGGCCGTAAACACTTCATGCACAGCA
10601_55	CATGCAGAGCAAAAGTGCCCTAAGGTGGTGTGATATTTCAAGCAGAGAGACTGTTCTTCTCCTCACCTGTTCGTATTTCTCCAGCTCTGT
10602_82	TGCAGGATATTTTAAGCGTTAGCTCCCCTCTCTCCCTCTCTGTAAAGAAATGGAGACTGATGTTCCACATTTGATTAGATTAAGATGGAG
10612_62	CATGCTTCTGTTGCGGTGATACGGTTGGTGGGAAATGGTCCCAAACATGATACAGCTCGCAACAAGGTCTGTGGATTATCTTGAGTAACT
10622_57	TGCAGGACTCATCATTTTGTATTTGACAGTTGCAATGATCTAATAGAGGAAGTGGATGTAGTAATTTCTGTATTATGTTGCCTCAATAGA
10631_36	TGCAGGGCTTCTGAAAGAATAGGGGCAGAACGAGTTCGATGAAAACGACTAACTCTTATCAGGGTTTGGCCTTGAGGGATAGAAAACAAA
10635_16	CATGCCCTCTTTGCTGCAGGCCATGCAAAAGCCACGGGGAAGTTGGAGCAGTAAATCCTTCCTTTTTATTGTGCTGTGCAAATATGAGAG
10640_61	TGCAGGGACAACAGGTGCAAAAAATCTCTTTACAGAGCCGAAGAAGAACAGAGAACAGAGAACAGTCGTTCTTGTGACTCTACAGTAAAT
10660_23	TGCAGGCGTGCAGTAAGCGTACAGGCGCTCAAAAACGCATGCAGGTTGGACAGCGCGCACACACACGCGCCCGCAGAGACACATGTTGCC
10671_65	CATGCTGTGTTGTTTTTGTAAAGTTGTCTCTTAAACGTGCAATAAAAGTTTGAAGAAATCAATCACAACAAGTTGTACAGAAATAACGTG
10676_16	CATGCACACACGGCTGTTTGTTTTGTTTTTTTAAATGTAATTTTTGCATTTTCTTTTTAATGCACAGCTCTCATTTATTTCCCACTCATT
10677_52	TGCAGGACTTCAGGGACCATGTGAGGTTGGACTGGAGCCGTCAGCTGGACTCAGACTGTGGATTCATCCTGGAGCAGCCTCTCATACGAC
10704_80	TGCAGGTATGTGGGCGTTGGTGTGAGGCCTACTTGCTCTGGGTGTGTGTCGGACACACCTACTGCAAGCATGAGACGGAGCGGCGTACTG
10706_41	CATGCTATCTCTTTTTTTGACGTGTGAGCGTTTGCCTTGCCGTGATCATCCCGTTAATGCGATGTTCTACTAGGCAACCTGGGAAACTCC
10734_15	CATGCCAATTCTTTTTTAATTTTCAACTGTAGTGTTTAAATACATGCTGTAAGAAGATCTATAACATTTTAAATCCAGCAATATTCTTTA	OL, BAYENV	T_0_SUM,S_20_SUM,S_20_WIN
10755_88	TGCAGGGTGGGAACAGAAGAGAGTAAGGGACATATTAACTTATTTCACTGATCATCTTAACAACAAGTAAATCAAACTGCAAGTCATAGT
1076_52	CATGCCAGAGTGTTTTATTCTACTTGTCTTTTAACATAGAAACCTTTTGTTCCACATTTCTAACAGCATACAAAACTGAATACAGTGAGC
10762_84	CATGCATAGGCTTTGTTCCAGCACGGCCCACGGATCAGTAGGACTGGGAATTTGCTGACCAGGTTACGGACTTGTAGTTCTTGTAACATT
10770_26	TGCAGGCATGGAGCAGCTTCAGATGATGGAGAGGCCAATTTCTTTTCTATTTATTTCAGGGCACTTCTGGAGTTAGAGATGTAATGCTGG
10779_27	CATGCAGGAAAATTTCACCATGGAAATGATCCCTACCACCATCTTTTAAACCCTAGATAGGTGATGTTATGTCCTTCCTAAAACTAGAAA
10799_37	CATGCCTCTGCGCATGGCTCCACACACACACTGCTGTCGCCCAATGAAAACACTGCCAGAGTCAGAGGTCGTCACACTCTCATTGACATT
10807_53	CATGCGATCACATAATAAGAACATCCTTCAACCCTTTTCGCCTGTTCCCCATTTGAGCTTTTTGTTCTCATACAGCACTGATCAGTATGT
10821_66	TGCAGGTTGAGTCAGGGGCCCGAGGGAGCCGGCTGAGTGCATACAGAGGGAGGGGTAGACAGAGAATGAACAGGGAATTATCACTGACAG
10849_56	CATGCAGCCATAGTGAAACATTCTAATTTATCAGTTAATTGGCTATTTAGATGCTTCATTTTCGTCAATATAGCATACAGGGAGAAGGAA
10867_45	TGCAGGAGAATGCACGCTGAAAGACGCCCTCCTCCTTATCAGTCAGTGGGCATAAGTCTATCAGCGGCTCAGGCCTGGAGGACGGGCTCT
10886_16	CATGCTCCTGTGAAGCCCAGAGAGCTGCTGCCGAGTCTGCCCGGCCTGGATGAGAGTGAGAGGCGACTGTGCCAGCCACACCTGGCAGCG
10898_40	CATGCATGCACGTGTGCGACCGTGTCCTCGTCTTATATCAGCATATACCATTAGCTTTGCCCGTTGCATCACCTAATTCAAATCACAAGG
10907_52	CATGCGTTGACATCCACGTTTTTTCCCTCGCCAGAAAAGCAAACAAATGTACATTTGGATATTTTCTTTTTCGCCTCGGATGTTACACAA
10934_75	TGCAGGTCAGACTGGGATAATAGCTGCTGTGTGTGCAGTTCTCTCCATCCTCCTGGTGATCACTGTGGTGATCGCGGGGCTGATGTGCTG
10950_24	TGCAGGCCTTTTGTGTTGAGTGATGCAGACTCAGCAGTTTGTCTCCTAAATCACACTTGAGTAAAAGTAAAGATATCGTGTTAAAATATT
10951_7	TGCAGGCCGGTGATAAACATGTAAACATGTTGATTTCTGGCTCTTCTTTGGGCTGACTCGTGTCTGGAGCCTCAGCTGGTCACATGATGA
10954_5	CATGCGGCAAACATCGAACTATCTGAGCCAGTTCATCTGGAGACTGCCAGACAGGGACCGGCATTGCTGGTGAAACAAACACCTTCCCTC
1096_8	TGCAGGCAAAGAAGAAGTACTGAAATGAGACAGCGCTGTTAGAGACAGAAAACTTACCCTCATTTTTACTTTTCTCCACTCCCTTGTTGA
10961_48	CATGCATCACCAACACCAACATGGCTGTCGCTTCAGCACAGAGAAAGTATCGACAGGGGTGAAAACACAATAAATCAGGCCGTATTGACA
10962_9	TGCAGGTCGCCTGTAAGTGTTTCTTTAATCCCACTCTGTGACCCCCTGTGGTGAAGAAGAGTCAGGCCGGCTCAGGCTTATAAAAACCCT
10972_64	CATGCAAGTGAGGAAAAAAAAAAAAATGTTTAGCTGCCCTCTTTACCCCGTGTTTAATCTGAAATAGTCCCTCCATGCTCAATCCCCATC
10977_26	CATGCCCCTTACCTGTAGTGCAGCCGCATCCTCGGCCGCAAATGCGGGCCGGCTCATATACCTCCGGCCCCATACAAGGCTCTTTGGGGC
11001_17	CATGCGGGCAGGCGAGTACATAGGGAGGCCTGTCCAACTAAACTGGCTGAACTAAATGATTGGACGGGCTAATTAGAGTCCTGTGACTGC
11002_63	CATGCAGACTTGTACAAACTTTGACTGATGCCTGAGGATGCAGTGTTACATTACATCTGACTACTGACAAACCTGGGATTTGTATTGACA
11004_6	TGCAGGCTGAACCCGTCTCCCTGCTGCAGAGTCCGGCCCTGCAGCTCCAGCCGGCCGTGGCGAGGCGTCCTCTGAAGCTCCACCCTCAGC
11078_87	CATGCATAGTTCAGCGTGCTGCAACAGAGCAGGAGTAACCCCAGCAGCCTCAGACAGCAGAGAGAGAGGCAGCGGGGGAAATGTCTCCGA
11104_72	CATGCACACAAACAATCTTTTTAAAAGATTATTTTTCAAGGTGCATCATTCCTCAAAGGCTAGGGGAGAGACGGGAGAGAGCTTGCAAGG
11111_21	CATGCCGATGCATTACCCTCCATATGATTAACCTGTGACAAACTCTCATTACATTTGCAAAGCAAGGCCAATTTCTGTGATTACTTGTCA
11116_49	TGCAGGTCATATAAGTGCAACGTCAGGAATTGCTCCCTCTTTTAAATTTGAGCGAGCATGGAGCGAATGAAATTTTAGGTGAGCGGAGAG
11119_74	CATGCATCTATTTATTTCTGGAGATCAGATTAAAAAACAAAAAAACACTGTTGAATATCAGATGAGATGACATGTACATATATGTAGTTT
11130_11	CATGCCTTTCCAATGTAACAGAGTACCTCTACACTTTTACTTTAGTACAAGATCGGAGCACATCTTCCACTTCTGCTGCGGACATAAAGT
11162_46	TGCAGGATAAACTGAGTTATGTCCGGCTGATTTCATCCTTGCAAGGATGTTGTTAAGTCTGTGTTATTTCCTAATGCCTTAATTCAGCGT
11184_64	TGCAGGTGGAGATTGAGACCCTACATGCCTTGGTAAGGAAACACGCCGGGGGCCGTCAATAATGGAACAGTGATTGGTTGGTGTTTGGCA
11200_26	CATGCCTCAGTTAAGTTCTTGTGTCCCTTTATAAATGCCAAATGAAAAGATTTCTATGCAACTCAAAGATGAGAACTTACTTTTCTTTGT
11211_20	CATGCTTCGAAACAAGAGCAGGAAGAAGAGATGATAGACAGGCAAAAATAAGCTATTGAATTTAGCTCCCAGGCCCGGACCATGAGAAAT
11217_41	TGCAGGGTGTTCAAGTCGTTTTATTTGCAGGCTTTGCCAGTGTTGATTGATTTGTTACTTTGTCAGGTGACAGAAGAAGCAACACAGCTG
11230_66	CATGCTAACTTCGGGCGATATCTGCTATACAATACACGGACATCTTTGACATAACATCAAAACTGTTATTTCTTCACACTCTGTTACATA
11248_46	CATGCACAAGTTGCCAAATTTTCTTTTTGCAGTTACAAATCTGATCTGACAGAGGATGACAACAAAATGTGGACTAACAGTGCTGGGAAG
11269_54	CATGCAACGCTTTAACTACACACTCAGTCACACTGGGATCTTCTGGTTTGAGGTCGTGACTGCAGTTTGAGGCCATCGCTTGGAATCTGA
11274_52	CATGCCTTTAAAAGTAAGATTTATTTGTGGAATTTGCACATACTGATATAATACTTACATATTTATGATTATATGTGATTTCTCTACATT
11288_51	CATGCGTGGGCAGCATATATGTCTTTTGAATGATTGGAAAAAGAAGTTTGCGTGTGTGCATGTTTTCACCTTTGAAGATGTGATTGTGAG
11292_67	TGCAGGAATCCACTATGGGCGTCTGAGATATTCCCAAAGCATTTGACAGCTCGGTCCGAAGTCCAGAGTACAGCAGCCTGCTCTCTCCGA
11308_17	CATGCTGCTGTTAGCATTTAGCTCAAAGTATCCCTGCTTGTATAACATGTTCTCATCTGACAGCTACTGATACGCGTTCGCTCCTCTTTA
11338_28	TGCAGGCCTGCTCCAAGGTATGTGCCTACGTCAGTCGACAGGTGGAGCACGTGCGAAAGTCCATGGATGGGAAGAATGTGGACACGGTGC
11341_7	CATGCATCTTGATATTTTGAAATCTCCTCAAAAGCACTTGTGAATGCTGGATGATAAAATCAAATGTTATATATCGTTATTATTGATAGA
11358_33	CATGCCAAAAACCTCAAATAAGGAAAAGAAAACCATAATAACAAAATAATAACAGGCTAAATGAAGTTATCCTGCCAGGGAACCTGGCCT
11359_19	CATGCCCCTGGTCCCCCCTTAAGGGTCCGACATCCACCCACCACAGTCTCACAAAATCCTGTAGGAAGCACTGCATTAAAGTTTATTGTT
11372_37	TGCAGGGTTTTATCTGAGCAGTGGTAAAATATTCTCATGTGGTCAGAACTGAGGTTACCGTAAAACTGAATCCAAAAAATATGGTAATTC
11374_6	TGCAGGCGGAGCAGACGTAATTTTCAGACCCTGCCCTGCCCTCCCCAGCCTGGACAACACACTCTGTGTGGACACACCTATAACAACACA
11395_61	TGCAGGACGTTAGAGTCTTCAACTCTCTTCTTTACAGGCATGTAAACACAGCCAACAATCCAGCTATAGCTTGATTAAAACATGACAGAA
11429_79	CATGCCTAGAGGGGGTGACGGCATAGCTGAGCACTGGAGCATGGTGCCCAGGGTTTCACATAACAATGCTGGGTCAGGGGCAGCCCACGG
1144_74	CATGCAATTGTCGACATGTGCAACAACCAGAGAGGACATGGAAACATGAGAGGAGATCTGTGCTGGAGGTCAGTCTGCTGCATGTTTCCA
11443_23	CATGCTTGTGAGCGTATTGAAGCTCGATCGGGGTAGACTTTACACAGAGCGTCTGCGGAAGCGCTGTAGCAGTGCTGCGTTGGAGAGGCA
11447_24	CATGCGCTCTAACCACTCGACCACCTGCGCGCCACCACCATGTCAAATTTACCTGTAGCCCTTAATCCTCCCTATATGAGCTACAACCTG
11453_25	CATGCTCGATAGCCAGCTGCATCGCCGGGGCTGTCCGGCAAAAACAAATTAAATTCCCACAGATGCATCGTCAGGTTGCCAGTGCGGGAG
11454_8	CATGCAGCGAAATGGGTCAGGGCAGCACTAGGTGGGCGCAGTTTGTGTGTACCGGGATAAGAGCAAAGTGCTTAACGAATTTACATTTTA
11455_11	CATGCGTATATGTGAGTGTGTGTGTGAGAGTCCCAATGCCACTCACGTAGCCCAGCTTAAATCTTTAGTCAAACTATAAGCTGATGCTGC
1146_5	CATGCAGAGGTAAATATTAAAAGCGGTGTGCGTGTTGTCATGTTGAGACACGAACCAATAACAAGATTCAATATTTGCAACATACCACAA
11465_12	CATGCATGACGGTGCTGTATGTGTTTGTTTGTGCGGCGCAGAGGAGCATCTGCCACCTCTTCAGTGTGAAAGGTTGACCCACTTTCTCCT
11482_22	TGCAGGGCACTGAGCTAAACTATCAGACTGTCACCTCTTGAGTTACTGGGTGGTGTGAAGACACGGGACAGGCAGAGCTAGCTCCTTAGC
11489_11	CATGCATAATGCAACAACAAAAGCCACTACAAACAAAACAGTGGCCCATGCGTCTATTTGAATATTTATGTCATCCTTAAAACAACCGAC
11501_34	CATGCTTGCACTTAAGAAGCATTATTTATAAGTGATTATTTATTTCCCTCGCACGATCAAAGATGAACATGTCGCAATGCTTACAGTGGA
11504_61	CATGCAGAGCCGCCGCAGAAACAAAAAGACACATTTCAATGTGACTTCAGAGCTGTTTGTGCGCAGGGGGGAGTGAACCACCCTTACATA
1151_86	TGCAGGGTAACGACATCACTCTGGTGGCTCGTCAGCCGTGGCAGAGGAGGCAGCAGGGCAGCAGAGAGACTCAACAGTTTGAGGTCGTCT
11510_45	TGCAGGTTCAGGGATTCCAGAGATGAAGACCATCCTCAGAGGAGTTGTGCTGAAAGAATACCTCACCTTCAAAACGTTTGTGGCCAAAGT
11515_47	TGCAGGACCTGGTCACCTCTAATAACCGCAGGCAGATCTCCGTCTCTCCTCCACCCTCCACGCTCAGGTCAGTATCACGTACATATTAAT
11523_34	TGCAGGTGAGAACACGCTGTGTTAGAGAGAGCCCACGGTGTGGATAAGGAAAACAAAGTGAATTCTAAAGGCCAATGTAATTATGCTGCT
11524_16	TGCAGGCCTCTCGAGCCCTCATGGTCATCTCCATCGTGCTGTCGGTCCTCGCCATCGCCGTGGCGGTCCTGGGGATGCAGTGCACGCTCT
11530_57	CATGCTAACATTTCCAAAGGATAACTAAACGCAGAAAAGCCGCGGCCTTAGCTCTTACCTGATGATGGAGCTATATGAAAAGTTGAGGGA
11531_37	CATGCCCCTGCCAACCTTTCACATTCTCACAAGAGCGCCGCAATGTATCCCGAGCCAGCTGCGAGGTGGGAGCTCCCAGATGTTGCTGCT
11533_35	CATGCGTCTGAACCACACGTTGGTGTCTGAAATATCTGAACTTTCTCCTCCTCACATTTTCAAAACAGCCTCGTTAGTTTATTTTGATGC
11535_27	TGCAGGGTCATCAAGGTCATTGTGGAGCCAGGCCAAAAGTGATCCAAGCGGCTGTGCATCACCAGCATCCCTGATGGCTCTCAGGCATGA
11542_24	CATGCCCTCAAGTGTGTACCTGAGGCATTGCAGGTGGTGACACGTCAGCTGACTCCTTGAGGGTTGAACCAAGCTCTTTTTTAAAATGAA
11546_29	TGCAGGGGAGCTGATGGAGGCCATCAAGCGGGACTTTGGCTCCTTCCAGAAGATGAAGGAGAAGATGTCTGCTGCCACAGTGGCAGTGCA
11579_30	CATGCCAACTATACTTTTTTTTAAAGTTTGAACGCTGGGGTTATATTTAATACAGGTTTGTTGTGATGGATTGTAATACTTCATACAGGT
1159_5	CATGCGACAAAAACTCGAGTGGAAAACAACTCGACACGAGGCGGCTCCGGCCCGGAACTCTCCGTGGTTCAATCCCCGGATCCCCCAGCT
11607_56	CATGCCTCCTCAGACTGAGCTGCAGTTTGCACACTGAAGTGAAGAGCACCTGCAGTCGGAGCTCGGCGTGGAGTATTGACGGCTGTTTGA
11620_82	TGCAGGGTACACTGCGGAGAGTGCCACGAGACTCTCTTCATATATTAACTGACAAATGTAGAGTGTGTTGCTTGAGCTATTTTTGACAAC
11621_22	TGCAGGCTGATCTGGGGAATCGCTGCAGGAGTGGGGCTCCATCCAGGGGTGGGCGATACTGCAAATTTTGGTATCTATCCGACACCAAGT
11628_17	TGCAGGATTACTCTGTGTATTTCCGCAGGAGGAATTTAACAGAAACAAAAAATGGATTAAAAGACAATCGGACTACTGCATGACAGATGA
11632_5	CATGCGGGGCTAATTCAGGGCTACTTCCTGTAGCTACTTTTGTGTGTATGATGGGATGTCTAACAGTCCTGTTTCCATGGCGACAGGCCT
1167_40	TGCAGGCTCAGCGTTCACCGCCTCAGACAACCTCTCCCTGAGCTCCTGGGTCACCACCACTTCGGGCTTCTCGGGCTTCCAGCACCCACA
11697_75	CATGCAGGTGGTGTCTATTTGCAGCCTGCCTTAGGTGGGCAGGTGCACAGACAGACCTGACTCCCCTCCACTCTGCTTCCTCCTGTCACG
11713_15	TGCAGGACTGAAAGACGAGCGTTGAAGCAACACATCATTTAAATGCCTAAAATGATTTCAGTGAAAAAGAAGACCGGAAAGAAAGTGAAT
11727_15	CATGCAAATGACTGCGTTGGTGGGGGAAGATGTTCATTGGGCTGAGAAATGTCACCTGTCCGGATGCAACAGGGATTTCTCCCGACGCAG
11731_22	TGCAGGGCTTCCTGGAGGATTATTTCACCTCCACGGAGCCTCAGTACCAGCCGGGAGAGAACCTGTAACTGGGCTGAACGTGGAAATGTG
1174_49	CATGCCCTGATGCGCGTCGACTGCGAGGGCCCGTTCATCACTGCTTGCAGCTTTAATTATAGTTATTATTATTTAAACCTTGTACTGTAA
11769_14	TGCAGGAGGAGAGCAGGACGCCTGATGGTGTTGTTCTCATGGGAACATGACTTTCAGCTCCAGGTGGGTTCAAAGCGACAGTAAACACAT
11770_13	TGCAGGTTTGTTGCATTTTGCTCGCCACACCTCATATGTACTTAACGCACAAAGGCCCTCAAGACACAGAAGCCTCCAGGACGGCGCTTT
11781_69	CATGCTTTTCTGCTCTCCACGTACATTTTCCCCCTTTTCAGACATGGCTTCCTCATCAGGCACAGCATCCGTCTCTTTATCTAGTGTATC
11783_62	CATGCAGCAGACAGAGGTCCTGCATCAGTGGCATCCATCTTCTGCTATGCGAAGAAAGAGTGCGACACCCGGTGCAGCCAAATCACCAGG
11800_5	CATGCAGGGAACTGTACAACGGCAGGATGTTCATTCTACAATCGAAGAGCTACAGAAGCACAACACAGACATCATTTAAATAAAACAAAC
11808_17	CATGCGCATCTGCAGTCTGCTGGCTGCTAGCTATAGTCTTTGTGGGCTGGTCAAGTGTAACTTTTAGGCCAACAGAAAATTGCAGGCGAT
11814_29	TGCAGGATGAACCACATGAGCTCTAGAGCGATGAGAAAGAAGTGCCCCTCGGGAAAACGGTCCAAATCAGAATCTATCAGATTTCACACT
11829_46	TGCAGGACAAGCTATCCACTTGTGACCTACCTGAGTCCCTAGAATAGTTTTTCTATCTATCTGTGTGGATAATGCACCAGCACCAAGATC
11842_51	TGCAGGCTCTGCTTTGCTACACTAGTTGATTTACAGCTCTTATCAAATACATATTGCCAAGCGAGTGAGACGTGCAACCTTTCATTTGCA
11851_47	CATGCACACACACACACACGAATCGTGCTCACACATACATTGACTGCGCAACACAAACACACAAAATCACAATGTACAGAGTGATCCTGA
11852_29	CATGCTGGGATACGCATCAGCTGTGGGTTTTTCTTTAATAGGATGTGTTGCTTCTCCACGTTTGAACAACCAGACCTGCTCTGTGTTTGT
11878_40	TGCAGGTAATATTTTTAGTTTGAGTCGAATGTGAATTGCGTATGCACATTGCACACTGCACAGTCAGAGCACATGTCAAGTACCGTAGCT	OL			cyclin-D1-binding 1	N
11892_21	TGCAGGGGAGAGAAGGCTGATCGTGCTGCATGTTGATTTGAGAACAGCCACGCGCCCGACTGCCCACACTCTGAAGAAAGTGGGCAGTCA
11921_18	TGCAGGCACTTGTGGTCTTCGTCATGTCTGTGTCGGTTCCAGACTGCTGCAGGGGGGCTGCTTCATTACACAAAAACGTCTAGCTGTTGG
11929_54	CATGCAGTAGCCAATCCCTACACCCCCTGTCACAGCAGCAGTGTCCCTCTGGCACATGGTCCCACATGACTTGTTGACATGAAAGGCACG
11933_32	CATGCTTATAATGGGTTTCATTCCAAAACACAGATATTTATTTCAGGAAAAAAAAGTAAGCTGATGTATACTGTTTAACAACACAGTTTA
11938_41	TGCAGGTCCACTTTTCCTCTGCCTGTGATGTTCACACACAATCACTCAGACGTTTTTAAATCACAACTTAACTGTTTTTGTAATAGACTT
1194_70	TGCAGGCAATTCAAAAATAGTAGTTGTGGTTAGTAAGTAGACCCTTTCCAAATCCAACAAACCAAAGTGCCCCAGGAACTGAACATTTGA	BAYENV	T_0_WIN,T_20_WIN		arf-GAP with SH3 ANK repeat and PH domain-containing 1 isoform X3
11941_41	CATGCTAGCTTCAGAGGATGTCTCTTTGACATTACTTCAGAACTGTGATTTCTTCACATTCTACTGATAAGATTCAATTTTTGAATGTTT
11945_41	CATGCGACTGTAGTAGTGCTGAGTTGACGCACACGAGTGGCGCACGGTGGTTTTATGAGTGGACATGAGGAGGTGATACACACCTGTCAT
1195_61	CATGCCACAGTGCTGTTCCTACATGAGCTGAATGTAATGGGAGGCAGTCTCGCGTCCCCGGAGGTTAAAGTTTCATGCAGCAGAGCTACG
11959_66	CATGCCAGAATGAAGACGTTAGAAAAATCAGATAAAACAACAAATGAAACTGAGTTTTCATCCTCCGTCAGTGAAGCGTCACCTCTCTGC
11978_7	CATGCACGAGTAACACGTCACAGCAGCAGTCACAGTGCGAACGAAGTGTGGCTTCAAGTTGTAAAAGTAAAACACGACCAGGCAAAGTGC
12001_81	TGCAGGCGCCATTGTCCCGCTTCGCCCCAAAATAACGATTAAGACTTCTATCAAATATCAGCAGGGATCTTAAGTGGCTCCGCGGCGTCA
12046_29	CATGCTAACGTGCTAACCCCAGCTTGTCCAGTCACAAACAGCCCTCCATAGTTTCCTTTCTTGAAATTTGTTGAGCTTGAGATGAATGAA
12054_85	TGCAGGCTGACTGGACACGGAGACGGTCTGATCGACCCAAACACTTCACGATGCAGTCGAGGAATCACATCCGAGTCTCTTTACACGATT
12070_62	TGCAGGATCACAGGCTGTTACTCCTGTCATGAACACGCTGAGCGGACGACAGCAGGAAATAATGAAATTAAATGACATCCCAACGCACAC
12097_87	CATGCCACTGGACACGCCCCTCTCTGCCGTAACCAGCGGTGACTGGCTGTACATGGGGACTAAGTTGTTGGAGGGTCACAGCAGAAAGAC
12117_46	TGCAGGCAGTGGAACGGGAGATTGGCTGACTTGATTTTCATGTCCCATTAACAATTATTTTAGCAGGAATATTTCCACTAAGATTCAAAT
12136_25	TGCAGGAAACAACAGATACTGATGGTAGCATCTGACCAGTATATGAGTTTGAAAGCAGAAGACTGAAATCTATTTGTTGGTAATCCTTTT
12137_77	CATGCTGTTAACATCACACTGTTGTTGCACTGCAGCACTTTGTCTCACCCCTGCAGTTGCTGCGATGCCATTGGTCCCCTCGCTGAGCAT
12146_55	CATGCCCGGAAACAAATTCTCCTCCGTCCCACCTGCCTGCACTCCCAGGGCTCAAGACTGTGACCAAATGGTCACATTTTGCGACCAAAA
12152_84	TGCAGGGCTGCATCTCCCCGCGGCAAAAAGGCGCTTCTTTGGGGCGGTGGCGGTGTCCGTCTTCCAGCTTCCCCCCCGCGATCTCAATGG
12170_18	TGCAGGGAAAGTCCTCACAGGCTTCACCTGAAACCATTTTGTGGCTTTATTTGTTTGGGAAATGCAGGAAAATTCCAGGCCAGGAATTTG
12177_10	CATGCTCATCCGTAAAAATGTGAGAAGAGGTTGAAATAACGGTTGAAGATAACTGCGACCTCAGTGGATTAAACTACAACTACACACCGG
12203_78	CATGCATATGGTGATTTTATATATACATACATATCGATGTATTGATTTTTTACTCTCTGCCACAGAATCACAGTCTGCAATGGAGATGGT
12205_40	CATGCGCGCGCGGCTGGATGGCTGACTGGCTTCCTCCTCCTCCTCCTCAGCCTCGGGAGCGCGCATCCTCCCTCCTCCTCATTATGTTCC
12232_7	TGCAGGCCCAGTGGTCATCGCCACCTGGTGGTGGACTGTATAAATACAGCTTCCAACATAAGAAACCATGCAGGATACATGGGGGGGAAA
1225_14	CATGCTCAGTGTGGCGGCGGCGGTGGCGTTCAGTTGAGGTGGAAGCCTTTCTCCATGGTGGCGGCGAGCAGACGCTCTCTCATGATGTCC
12264_54	CATGCTGACATTAGCATTAGCTGAAAGCACAGCTTGGTTTAAGTTCAGCCGCAAACAAATGCACTATCATAATTGACTCATACCCCCCAA
12288_64	TGCAGGAATGTTTCTCTGTTGTGCCCTTTGATTTTCGAACAAACATGATAAAAATAGCGGCCTGCCTCCTGTGCCTTTTGGTTGTATTAA
12292_42	TGCAGGAGAGTGCGTCTTGTGTTACGCCGCTGAAGAAAGACTCGTTTGTGTTCAGCTCGATGGAGGACAGTGCGTGCGGTAGCAGCCAGG
1231_13	CATGCAAACACACACACACATTCTGCTGATTTATCTTATTTGTAAACACGAACCCTTAATTTCCTGTAGTTTAACTGTGACTCTGACCCT
12318_80	CATGCATTCCGCTACATCAGGCCAGTTAACCTGTAGTTAGTAACCTCTGCATGTTCACTCTCACTCCCACCTCATCAAATATCAATGCAG
12319_45	TGCAGGTTCAGGTTTTACTCTGTACCGGACCAACACTGTCTCTGTCTGTGTTTCAGGGACGAGCTACTCCACCTCGCTTCCTCCTCGCTG
12333_84	CATGCAATCTAATTAATCTACAATGCGGCTGAAGGAAGTGGCTGAATGCTAATAGCTAGCAGGTTATCAAATATGTTGCTTTGACTTGTC
12334_23	CATGCTGGGAGCCAGCAGACTGGCCTGGTACAGAGAGTCCAGCTCTGACAGCTCCTCATCAGGCGCCATCGCGCCGCCTACTCCTGATGC
1238_67	CATGCATCTGGGAGAAAAAGCAAGTGGCACAAGTTTATAATCTAAATTGTATAATATTTTAACAAAATTGATTCTAATTCAAGGAGAAAA
12380_10	TGCAGGTTTTACACGATGAGAGGAAGTGTCTGAGTCACCCTCGTCATCTATGAGCACACTGTGTTCAGCTGACGTAGCAAAAAACGAAAA
12382_21	CATGCACAGGCGGGTAGCATCCGATCCTTCTGTCTCTGACGTCCACAGAGGGCGCCAGCCGTAGACAACAAAGTTACCATCGTCCTGCAT
12386_22	TGCAGGAAGTGTTGTCAACTGCCGAGTCGTTCTGTGAATAAAACACAACCAACGTGATTGTCATTTTCTCATTTCAGGATAAAATAGACA
12390_83	TGCAGGAGTTTTTAATGTCTACAGCAACGCATTTTAAATGTCTGCAGTTTTCTTTAAGTTGTTCTTTCCTCTAATGAAGGTCAGAGGTCA
12406_44	TGCAGGCATGCAGTGACGCTGACTTGCCTTGACTCATCCACTGTATTTTTTATGCTCTCTGGGTTGTCTCCTCCTTAGAGTACTACCATG
12415_29	CATGCACTGAACCTTCAGAGAGGGTAACCATGGGATCATCCAGAGTCATTCTTTCAATTTAATCCACCTCTTTAATTCTCTATTTCCAAA
12438_5	CATGCGATGATATTTGCAATTGTGTCAATCTGTCTGCATGTAAACATTTTACTGTGAACAAGAAAAAAAAGAAAAGAAAGAACAATTCAA
12443_28	CATGCACTATTATTTTTTAATTGTCACTGTTGACCAAATTGGCAGCCGTTCAGTAAAAGAACATGGCTCTCTGTTAAGTAGCATTCAGCA
12462_71	CATGCTTTGAATGAAATATTAATGTAGTGCCATTTGTGTTAAATAGAATGATTGCAGATGGGAGAGAGCAGAGATGCAACTATTATCAAT
12476_63	TGCAGGCAAGTATTGTTTAAAAGTCGGCTGAACTGTATCCATGGTGACGTGGTTGAAGTCTCCTGATATGATGATGAGGGCACTGGGGTG
12479_70	TGCAGGCCTGAACCTGACTGTTAAAGTACCAGCGCAGACTGTATCGTCCACAGCTCCCCTCCTCCATGGGCAGCAGGCACAGGTCAGCTG
1248_57	CATGCTAACATGTGAAACATGTGAAACTAAGATGGTGAACATTCTACCTCCAAAACATCAGCATGTTCGCACCGTGTCTCTTATGATGGT
12485_23	CATGCAGCAGCATGTTCTGCTCGGGTTGTTGTTATCCCATCTCCCCTTGTGGGTGGCGACTAACCAATTGGTGATGGTGAAAGATACCTC
12491_81	TGCAGGCTTCATCTTGAGATCTTTTTAACAAGGAGCCGGTCAATCAATCTCTGATCGATAACTATCTGGAGCCCGCCAACATAGAGGTGT
12494_20	CATGCTGCCGCACTGTTCATATTACGTTTTCATGATAATTAGAGTTTATAACGGTGGTTGTTTAACAGACATGCAAGTCCCAAAGCACCG
1250_29	CATGCTCACGTGTGATTATTGAACCTAATAAACACCTTGTGTGATTTCACACTGCAAAGGAAATAATTCTCTTAATGAGATTATCTCATC
12501_69	TGCAGGAACTGGTTCAGGTGCTGAACAAATAACCAAATAAACACTTTTTATTTGTGCCTTTAAGGTTTTAGGTGTATTTACAGACGCCGG
12518_12	CATGCCTGGGGATCATGTCAAAAGCATGTTTTACAGCTCGCCTCAGTGTCTTTGTCACTGAGACGGAGTGACAGAGATATACTGAGAGAG
12522_13	CATGCACTTTAGCCGGCATGGACTCCACAAATTTGTCGTTTGCAAGAACTACTGGAAGACCAAATATGACCAAAGAGTCTTGACTGTCCA
12537_63	CATGCATTTCTTTGATATCCGTTTTTGTGCTGTTGCCAGGTACTTTTATTCCCAGGATAATGGTGATCTTGTCAGTCAGCCTGTTCACAT
12542_9	TGCAGGTCAATTCACCCTCAGAGACATGTACGAGCAGTTCCAGAACATCATGAAGATGGGCCCCTTCGGACAGATCATGGTAAACACAGC
12547_18	CATGCGCAGGTTCTTGGGCGAGGGCATGCTCTGAATCTGGACCCTCTTGACGTGGTCGACGGCGAACGGCCTCTCCTGGAGCTCGTCTGA
12548_28	CATGCTCAGTTCCTTGAGTTTCGTTTCAGAGTAAAAGCCACTCCCGCAGAGCTGAAGCAGCAGTCAGTGCAGCCAGGAGATGGAATATTG
1257_23	CATGCACCCGTGGATGCTGGCGCTCAGATATAATTAGCCATAAAGACATAAAACACAATCACATATATACACACCAACAAACATAAAGGG
12584_62	CATGCATTACCCTGAGGAGACAAGTTCATCTGTGCAGTCACTTCAACAGATTTGGACTCACATGAGGCCTCATTTTTATGTGCTAAGGGT
1261_23	CATGCCCCCCAGCATCTGTTAGGGGTCTGCCAAATCTCTGTTTTTCTCTGCGTCTTTCTTATTAAAGTGGATGAAGCGTCACCTTCAGCT
12615_64	TGCAGGTATGGGGGCCCAAGGCAATTGCCTACCTTTGCCTTAATGGTAAAACCGCGCCTGCCTACTGTGTATCTCCTGTCAAATGACACT	OL			piezo-type mechanosensitive ion channel component 2-like
12636_58	CATGCGCTGCGTCTGCACAGAGGTGCCCTTCAACACAAACCGCCTTCATTAACAATCTAAAGGAACATTACACCAAAAACGGGCTTAAGA
12641_51	CATGCTCAGTCTGAGGAACAGCATATCAGTATTGGCGTTCTGCGAGCCAAAGGTCTTATGGGTCAGCTTCAGACAGGGGGCGCTATCCAC
12660_39	CATGCTGGGATTTCTGACACTTCAATAAGGGGCAAGCTCAAAAACTGAAAAATTAAATAGTTCAAAACAACTAAAACCGACCTTGGTGGG
12661_13	TGCAGGAGTTCAGAAGAAGTAGAACATCCTCGGCTTCTTCTGATCTCTGCTCGCCCTGCTGATACGTCCCGGCCTCCCAGCATGACAGAT
12663_44	CATGCAGATCCTGACTTGCAGACGCTTTAACATTCCTCATAAAAACACAGAAGTAGTCGCACATACTGTATGTACACCAGTCTGTTTTTG
12669_78	CATGCAAAGAGGGAAGAAGGTGCAGATTCTGAAAATAAAGGCAGGCTGAAAGAAACAGATTAGAAATGAGATCACCCGTACAGAAGAAAA
12676_77	TGCAGGTTATAATCGCTGCAATTTTGCCCATAAAGTCTTAAAATGGGATTGCTGAATGGTGAAGTGGTTTTCTTTTGTTTTCTGCTGTAT
12697_36	TGCAGGAGGGGGCCGGATCAGCTGCAGCTTCATCAGCTGTCCTGATATGCCACCAAACTGTATCCAGGTTTTAGAGCCTGCGGACGGTTG
12707_66	CATGCAGCCAATCAAGAGCCAGGGCCTGGAACCACTCCACCATTCATGGCACGGCTATGGCACACACCCATTTGCATAAATGATTGGAAG
12738_78	CATGCGACAAACCAGACAGTTTTGTAATTCCCTCGGGATTTGTTGTTGCACCTAGACATCACACTTACAGAGTCAGAGGGTGTTATTAAC
12743_53	CATGCGTGAAATCAATGTTTTCACACCAAAGGTTATGTGTTCCCTACAGCGACCGTCTTACACTGTGTATGTCTGAGTGTCTGCCTTTTA
12747_22	CATGCAGATGAACAAGTGAGTGGTGTCACGCCTGTTGGGTGACTGTTAATGACTGCAACTGCAGGAGGAAGACGACCATGGTAATGTATA
12809_39	TGCAGGTATCCTGTCAGCCACCAGAGGGCGCACACGAGCTGTGGAGAGTCCCGCAGTGATTTCTGAATAACCACCTACTATTCTCCCAAC
12812_27	TGCAGGTGTGCTGCAGCTCCAGGTAGGCGTGGGAGGTCGATGAATGTCAGAAGCAGGACTGCTGACACCGACAGCTCGTTTCGTAAAGCA
12843_30	CATGCAGAGCTTCTTCTAGAGGACCTGGTGGTCTCTGGGGTCAACAAAACATTTCTGGAGCTTCACAACAAAACAGAGTTGAGCAAGTCT
1285_54	TGCAGGATGAAACAACAAAAACTCAGACATCTGCCTGTTTGGAGAGTCTTGACTCATCTGTTTATGTAATTACTTTGATTCATTTCCTCT
12864_81	CATGCAAACATTTGGTTTTACAAAGTGTCTCCTTTTAATGTGTGTGTTGCTTTCACTCACTGTTTAGGAGAATATGAATGAGTGATGTCA
1288_50	TGCAGGAAGCGGCCCTGCTCGCGGATGTTCTTGTGCGCCAGGTTGCACGAGCCGTTTTTGGCGATGAAGCGCGCTTTGTTCACGCGGTCC
12884_16	TGCAGGTCTTACCCAGGGCTGTGATATGGCCGGTCCTTACCATCCCTCCAGCCCTACTGATATGGCCCAGCTCTATTAGGTCTTGTCTGC
12886_88	TGCAGGGCGCACTGAAGTACACTCCTTCGATGAGACCGCAAAGGACGGGTCCTTGAAGTGTGCAGACCCTGAATTGGGACACAGCATATC
1289_34	CATGCGACTGCGTGCCTTGTCAGTGTTTGACCGCGTGTGCATGGAGCTCTGCATGTTTTCCTTCCTTCTTATTTTTTCTTTTCTTTGTCT
12893_52	TGCAGGCCCCTCCGGACATCTCCCCCGCCAACGTCACCCTGCGCACAGCCAGCGAGACCAGCCTGTGGCTCCGCTGGGTGGTGAGTAGTC
12903_69	TGCAGGAGAAGCTCAACGACCAACTTAAGGAGGAGAGCACCGTAAAGGTGGGAGACAGTTTTTCTAAGTGTGATATGAACCAAAGTGTTC
12937_15	CATGCAAACGGCAGTATGAAAGAGGCTTCTGTGCTTCCAGTCTTTATACTAAGCTAAGCTAACCTTGATCTTGGTTCCAGCTTATTACTT
12948_81	CATGCTGAGCAGCAACTAGTGAATAAGTGTTCAGTTCAGTCAGTTACTTCATCACCAGTACTCAGAGGGTCGTACTGGCCGGGTTGACAC
12965_56	TGCAGGAATTCACATTGTGCCTGGCTTGTTTAAGGTTTATGCCTCGCTCACTTACTACCCTTTATCAGGGGGAATACTGAACCGGCCCTT
12983_64	TGCAGGGGTTGATTTACATTCAGTTATGCTCTCTAATGATCACATCGCCTGGACTTGAGGTCAGGACTGAGAGCCTTGAGGGGCCAAAAG
12985_58	TGCAGGAGCTGGAGGCGTATTCAGAGAACACGCAGTCGTCTTTGATATACCTGCTGCTAGAGTGTTTAGGTAAGGACAGGTGAGGCCGGC
12986_76	CATGCTGCCACGATGAAGGGTATATTTTTTTATCAAGGTCTGCCAGCTAGGCTACTCTGACAGTTCAATCCTCTGCCAAAATACAAACAC
12989_53	TGCAGGCCTCTGCTAACCAGTTCCCATGGTTCCCTGGTTCCACTATAGTGACTGTGGACTTCCTCAGGGGACACCTCCCACTCACTGGTT
13004_28	TGCAGGGCGGCGCCACCATCACCTGCTACGGTCGAGAGCCGGGGACCCCCGTGTGGACGTCTCGACTCCCCCACTGCGTCTGTGAGTGTC
1301_78	CATGCTGACAGGTGTGCTAGCATTAGCTTGAATTAAATCAATTTATGTCGCTAACCTATCGGCTACTTAAAGTTGATACATTTTCAAATC
13012_85	TGCAGGGTCGTTGGTGAGGAATCTCAGTGCCCCTGGAGTTATCTCTTACCGTCATGGTGTCAATCTTCCCTTTGACCTGCTCGTTCCTCG
13015_58	CATGCTAACTTGAGTAGACATGACATCATCACTGAGGTTTTTTTCCGCTCCATCCAGACCGAAATATCTCAACAACTGCTGGAGGAGTGA
13018_25	CATGCTAATGTGTGCTGATTTGCACGGAACACAAAGGACTGAGTACGATGGGAATGATAGTTTTGCAGGTGTTTGATTATAGATCAAGTG
13024_5	CATGCGTGTCTGAGCAGGTCTTTTTAGTTATGCACCTGTACGGAAAGGTGCAAATTCATAAGAGGCAGCTGTGAACCCCTTTTGTTGAAG
13029_36	TGCAGGCTGCCCCACCCCTGCTGCCCAGCCAGAAGAGAAGCCAAGGGAAGACCCAGAGAGTCAGCCATCTGCCACTGCACCAGTCCACTC
13051_72	CATGCACTGCTATATGTTAGTATTGACTGCACGTTCTCTTCCATTCTTGTGTGACTAGCTTGCAAATAAATACGCCTTGTGAAAGACTCC
13053_40	CATGCGTGAACGTCAATCGGTTAGCCTAATGTAAAACGCTATAAGTTATCTATTTACTTTAATTCCTCCCAGAGTTGAATTTTGTGATAA
13061_40	CATGCCTTCGAGAGAGTGCACGACTACTTCTGTAAACTGTGGGACAATCGAACATTAATTTTCAATCAAGAACTTCGGGATTTGTGGCAG
13075_31	CATGCAAGCATATGCATTTCCTAGGACCAGCAGTGCTAGGAACCCTATTGTAATTGTAAAGATTTTTAGGGGGCCAAGCCCAAGGGGCCG
1309_16	TGCAGGGGCTGCTGGTGGGTGTACATGGATGAATAAACAAATTGTTATGAATAAAAAAAAATAAAAAAAGTTTCTGAACCACTGTGTTGG
13124_73	TGCAGGGAACCCAAAGCACTGTCTGTGACCTCATAAAGATCAATGTGAGGCTTTCACAGCGAGAGAAGGAAATGTAACAATGTAACAATA
13129_86	TGCAGGGGAAGACGGGAGCCAGAAAACCTTTCTTAAAAGACATCATGTGATACAGAGAATTACACTTCATCTTTGATGTGGCATTTTTCT	OL			methenyltetrahydrofolate synthase domain-containing isoform X2
13130_53	CATGCCTTCCAGAACTCCTGGGGAATCACAACCAGGACCATTGGTGTCCTCACCATGGTGCACGGAGACAACATGGGGCTTGTGCTGCCT
13155_13	TGCAGGAAGGACAGGTCAAATACTTCCTGTTTGCTCTGTCGAGTCGCAGGAAAGCTTACAGCCACTTTTACTGCCGGAGCAACAACCTGG
13161_17	CATGCATGCCAGCTCTCGACTGTTCACAGCAGCATTGTACAAACTATATTTTGTCAACATGAAGTTTGTTCCCCTTTGACCAAGGATATA
1318_36	TGCAGGTCTAACATACAACAACACAATATCAGCATCCGCAGAGCCTCACTATAGTGTCTGCACACTCCTGCAAACACACAGCCACTTGCA
13184_23	TGCAGGCAACATTTTTATTGGCAACATGGAATTTGCAGGATTTCTGCATCAGGGTGATCAGCAACATGGATTCTACAAGCATGACAGATG
132_61	TGCAGGGTGCATTTCAACCTTTACCAGACTTGAACATTGACTGAATTTCATGTCCTTCTCGTTGTATGTGTTAACAACTTCTTATGCCCT	OL			uncharacterized protein LOC108230371
13203_28	TGCAGGACATTGATGAAGAGGATGGTGAAGACGAGGAAGGGCAGTCTTTTGATTTTGATGACATGGATATTGAGACAGCTATAGCAACAG
13212_16	TGCAGGTGATCCTGCTGGAGGAGGCGTGGAGTGAGCTCTTTCTGCTCTGTGCCATCCAGTGGTCTCTGCCTCTGGACAGCTGCCCGCTGC
13223_50	TGCAGGCTAGTGTAAATTAGCAGCGCGAGGAAGCCCAGAGGGCTGAGTCTTGCTGAGCAGCCAGAATAGAGAGATGTGGTGAGAGGGGAA
13229_45	CATGCTGATGAATGACAAATCGCCCTGATGTCCTAACAAGCTGCACGTGAAGTTGCGCACCCTGTTTCTACTTCATTCCTGTTGCTAATG
1323_72	CATGCGCACTAAGGACATTCGACCTTACACATATTTTAACCGCTCGGCCATGGCGGATGACAGCACTCAGCTTTGAAAAAAGGGGTATCT
13285_66	TGCAGGGTGAACAGGTCAGATGCAGAGCATTGTGTTGTTTGAAGGAAGTGGAGTCACCTCTGTGCATTGAGGCTCTCATGAACAGCCTTC
13292_5	CATGCAAGTGTACAGGAAGATGTGCCTTTGAACCTTGCCTTGACTTCAGAGTCGGAGGATGAAAGTCAAGCCATAGGAGTGCCTGTTTTG
13299_86	CATGCAGAGCATGTAAACCTGCTGTAGAAAAGGGAAGAAGGGGAAAGGGGGCTCGAAAAGGAAGAACAGTATGTTATCTCGTTGATCGGA
13310_71	CATGCTAACATTCGATAACTGGCGCAAAACACACAGGATGGGAATCAAGAACCAGTTCCAAATTGTCCAGTCCATTGGAAAATGGGTCAC	OL, BAYENV	S_0_SUM,S_20_SUM,T_0_WIN,T_20_WIN,S_0_WIN
13317_71	CATGCATGCAAAATTTGTATTATTCTGCCCCTTTCCGCTCGAAATGGGACCGAGACACCCGGAGCTTTATCGTCTGAGGAGAAGTCAAAT
13325_35	CATGCAGAGTTGGACCTTTCCCAGCCATTCAGGAGCAGATCATTTTCCCTTTGCAGGCACACGGTGATCTTACAACAGAAGCTCATCTTA
13340_75	CATGCCTAAAGGGATCTGCAGATTTTTTTCAAATGAAGACAGTGACATCTTGTATGCATATACATGGATTTACACAAGGTGTGCCCATCC
13352_68	CATGCGAAGGGTGAGCCGGTCTGACAGGCGCGCAGCACACTAATGTTTCATCAGTGCCGTCACATCGGAGGCCCTTTCTTTGCACCGTGA
13371_16	TGCAGGTTTACAACATGAGTTCAGTCATGGATCCCAAGTAGAGCTTGTTATTGTATGATACGGATTCATATGAGCTTTTCTTTACAAAAT
1339_24	TGCAGGAGTCTGTGGGAACGACTCGGTGTTTGGATGACACTGACAGCGAGCGATAGCAGGGCGCCTGTCATCCAGTTAAATCTAGATCGC
13398_81	TGCAGGGTATATTAAACGCCTGCGAACCTCTGAACACTTTGCCCAGGAAACTAACAATTATAGTCAATCTGAGCATATGGCAACCGCAGC	BAYENV	S_0_WIN,S_20_SUM
1340_37	CATGCAAAGACTCTCCCAGCTGAACTTCACCAGAGGACGTCAGCTGTGATGAGGCTGACTGACACTCTGTATGTTTGTATCCATGAAGAG
13426_69	TGCAGGCGCTGAAACAAGAAGTGTGACTGAAATGAAAAAAGACAGACTCCGTGTTTGCAGTTTTCTTCCTGTGCTGTATTTCTGTTCGTC
13459_76	TGCAGGCACAAACTCCGATACGGACTACAACACAGTACACAAAGCAAAATGGGGATGAGAAGCCAATGAACATTCACTGTCACAACCAAC
13463_75	CATGCATGTTAATGACCACAGCTTCAATTAAAGTCCATCAAAATGAAAACAAGCTGCAGACTCTTGTCAGCACATCTTGTCAGCACATTT
13504_13	TGCAGGCCGTCAGCGGTACAGCAGCTGATTTCTTTTGAATGTTTGGGATTCACATTTAACTCTCAAAGTCGAGCTCAGACTACAAGAGCT
13517_49	CATGCGGCCACTCAGCGATCCAAGGTAAGAGTTTCATTCGCAAGGTAACGTGCACACTAGCTTTCTGTCTAGCATGAGCCTAATGGCATC
13518_71	CATGCCTTTCTTTTAACTTTTGATTCAGCATATCTGGCTGTACATTGTTTATTTTCTTTCATTCTTATGGACTTTGGTGCTCCAGTGAGT	OL
13519_30	CATGCCACTGCCAAGAGCGCATGTAAGGCCGATGACTTTGGCCACAAACGTTTTGAAGGTGAGGTATTCTTTCAGCACAACTCCTCTGAG
13527_72	CATGCCCTTTAAAAGTACATTGATTAAAAAAATAGAGAAGTGACAGTGTTACTAAGAAACACAGCCTCCCTCAAAACAAAAAGTAAATTA
13533_37	TGCAGGGGAGCAAAGATTATTACAATATTCAGATTACCGAGCAGGGGAAATTAATTGGACTAATTAACATACAAGTAAATGATGATACCG
1354_26	TGCAGGGGAAGAAAACACAAGATCCTCTGTGCTAAAAATGTTGTTTATCAAATATTGCAAACGTGATACAGACATGCTTTGTTAGACAGT
13567_70	TGCAGGACATTTAAAACGGCCTTTCGCAGGTGAAATCAGCCCCTAAATAACTTCAGCAATGAGGTGGTAATGTTACTCATATTCCCTCTT
13573_28	TGCAGGTGAGAAACACACACACACACACACACACACGCACACAGTAAGAAAACCTGTTGAATGAGCTCATGTCTTTTTAATCCCACCAGA
13574_31	CATGCTCTCAATAAAATACCTGTGTTTGTGTGTAAGTGTGCAAATGCAAGGAGAATACACGCGTAGAGACCTTGGTTGAGTATTGAGCCT
13578_50	CATGCATCCTGGATTAGTGTTATAATGTTAGGAAACTGGAACTGGGTGGTCTCCAAATCTGATCTGTTTTGTCGTCCAGTTAATTTGCTG
13583_15	CATGCAGTCTGATGGCTGTTGGATGGTGTCAGAGCAGAGGAGGCTTTAACCTGTGGAACGTTTACTGGGATCCCTGCCTTCAGCTCGCGC
1360_39	TGCAGGGAAATCCCCTGAACTCACACTCCAGTGTTAGAAGTGTGATGAGAGCCTGTGAGTGAGGTGTGTGTTCGCCTCCATGTTTCTCTG
13606_84	CATGCATCCAATTACACTAGTGGACCGTCGCATGAAAAATGACCACAACTGTACGGGGCCTTCTGCACTGAGGTGATGGATACCTATAGT
13613_79	CATGCGTGGCTTGCACACCGCAAAAATTGGACCGGATGTAGTTGGACATCCTGATATTTATTTTTGGCATACTGCATTTCGCATACTTCA
13637_28	CATGCTCGGCATAAAACAAACACATATTTTAAGTTTAATGTAACATGAACACTGTTTCCTTCTCAGTCCTGCCACATGAATGTTGAGTTC
13648_70	CATGCACGGAGACAAACACAGCATCACAAGCGTCAGACGGGTCGTCTATACGGCAAATTAGCGCCTCAGATGCAAAAGTAAGTGGGTCAC
1365_16	TGCAGGAGATCCTGGATAAAACTGGTGTGTCAGTTGAGATCCCACCTTCTGATAGCAGCTCAGAAACTGTCATCCTTCGTGGGGAGCCAG
13664_39	TGCAGGAATTACCCACAGTTCATAGTGCTGTAACATTAACGCTGCGTTAGCTCAGTTAACTGTGCAGCGAGCGGTCGTGTCAGGTGGGAG
13674_61	CATGCTAACCAGCTAGCCTTAGCCCATCCAGTAGTGGTGTAAACACCAGCACTCCTTTGGTGCTCCCAATCTAGACCACTCCATGCACAG	BAYENV	T_0_SUM		glycogen muscle form	N
13680_36	TGCAGGCCAGGAGTTCCCCCAGTTTGACATCGTAGAAGACACCTACTCCACCTCTACCATGGAGTCCCGGAGAAACTCTCGATTTGGTGG
13704_56	CATGCTAACTTCAGTAAATATCTTTGTAACAATACACAGAGGTCCTTAAATCAAGACTGTTAATTCTTCAAATTATGCTAATAAGTTCAG
13713_43	TGCAGGAACAGCCGGTCAGATGGAGGACGCAGCTCGGGGACGAACAGCAGCAGCAGCAGCAGGCAGACAGGTGCAGCTTTGAGGCTCCGC
1373_74	TGCAGGGCGGAGGGGACTTTGTTCATTTGAAGTCAGGGCAGTCTGGATTCAGCCTGAGACAAAACATCAGAACATTGATGCGGTTCCTTT
13732_16	TGCAGGAATATGAGACGAGGTAAACCACAGAAACCATCAAAACACACAGTCAACCACAAATCGATTCGTGGAGGCAGATATCAGTTCAGT
13734_5	CATGCAAAGTCTGATGAAGCTGTGCCACAGACCTCTATTTCTTACTATTAAAAACACATATGCACTGAGTGACATGTTCCTTTATCATAA
13738_16	CATGCTCATTCTCTGTCTCTCCTGTTCTCTCTGTGTGTCTCTCTCACACACAATCACACGCACAAATGAACACTTCTGTCTACACTATTT
13741_35	TGCAGGCTTCGGAGCCCATCATGCAATTACCCACCTCTGTCCTGCAGTGGTCCCGGAACAATCAATAACTACAGTTCAGTAGCTTGGGCG
13743_26	CATGCATGTGTTTGTGTTGTGTATCCGTGTGTGTGTGTGTGGGGGGATACATTTAAGTGGAGCAGCGATACAGGGTAGGAGCAGCCATTT
13749_27	TGCAGGCCGTAGTCTCACATTTAATTTCAAAGATTTGACCAGAATTTTATTTCAAAACATAAAAACAAGAGTATGAAGAAACAAGAGTGT
13752_9	CATGCTTGAATTATTTTAAGTCCGGGTAATATGATTTAAGTATTTTATTCTTCCGTTTAACAGGCAATTCATTTTCACACAAACAGTAGT
13759_30	CATGCGGGCTCCAGCGCTGGGCAGTTTCGCGGTAAATGGAGCGGAGGCATCCACGTGCAGCAAAGTGCTGCAGGTGGCTGGTTGAGGGAA
13762_9	TGCAGGAGCGCTTCGTGGACCTGGCGAAGCACTGCCGCACTGTGCTCTGCTGCAGAGTCACACCTTTACAGAAGAGCAGGGTGGTGAAGG
13763_6	CATGCAACATCACTTCAAGTGCTGATTACTTTCATTACAGGGGAGTAATTAGCACCTTAAGAGGAAAAGGTAGGTTCAGAGCTGCAATCC
13766_84	TGCAGGGACATTTTGATACATCTAATTGTCATTTTTGTTTTATTTGCCATTATCAGGGATTAAGTGATAATACTCTCATATCTTAAAACT
13767_46	TGCAGGAGTAAGAGTGGCGTGTGATGCTGTGTGCAGTCACATGTTCCCTGCAACTTTAATGATGATGTGGATGAAGCCAAAAGATTTTCG
13776_28	CATGCAGAAACACCTTTTTCCAAAGAAGTTTTAATACAAGTTTCATGTAGTTCAAAACAAGTTTAAAGTCAAGTCTCAAGTGCTTTTGTG	BAYENV	T_0_SUM,S_20_SUM,S_20_WIN		MRVI1
13810_61	CATGCATGCAATTGTAATCATGCTAATAATGGGCTGAGTAAGGCATTAGAATTGTGTTTGTCCACTCAAAAGTAAGTTTATATACTTTAT
13812_37	TGCAGGGTTAGAAAAACAAAGGTCACTGGTTAGATTCCAATATCTTAATTGGAAGGGCAGAGGGAAATGTCCCTTGAGCAAGGCATGTAA
13816_37	CATGCGTTGTGTAAATCGTTATAATTGTTCTATTATCTTTACAAAAAACACTTTGACACTAGCAGTTTAAAAAATTACATTTCCAGAAAA
1383_60	TGCAGGTGGTGAACCTACTGGAGGGTGGGCCCAATTCGCTCTTTCAGGCTGTGCCTGGCCGGGTCCTGTGGGCAAAGACCCGGCCACCAG
13846_64	TGCAGGTGAACCATGCCAGTGATGTTTGGGTTCTGGGGAAAGCTGAACCGCAGAGTTATGATGCAATGGTAACCAATCAGACAGGGGTGG
13857_70	TGCAGGCGTAAACACTGGATGAAGAATTTAAATTAAAAGTAAGACAAAACCTGCCTCCACAGACCTCTGCGGCGAGCACAATAAAGAAAC
13874_86	TGCAGGGAAACATTACAATTACAAAACACCCAAACTTGAAGATTTTTAAAAATGTTTTTCTTTGAGTTCTTTAATGGAGCCATTAACCTC
13889_8	CATGCCTACATTTTCCATTCCAGCACATGTGAGCGCAAACACACTGCCATTCTCCTCACAGGGGCCTCCTCACAAACACAACACTGATTT
1391_6	TGCAGGACGATGGTAACTTTGTTGTCTACGGCTGGCGCCCTCTGTGGACGTCAGAGACAGAAGGATCGGATGCTACCCGCCTGTGCATGA
13928_33	CATGCAAATTGATGTTGCTAAATGATCCCAGTATATAAAGCACTCCAACATCGGTTAGACTAAATAGTTCAATTAAATAAACCTTATTGC
13938_26	TGCAGGAGATCCTGGATAAAACTGGTGTGTCAGTTGAGATCCCACCTTCTGATAGCAGCTCAGAAACTGTCATCCTTCGTGGGGAGCCAG
1408_56	TGCAGGTGACAGGAGACATATTATTTCCCCTCTAACACCTGTCGTCCACCAAGGTCGTCCTCAATAAGGCCTTGCACACCGAACAAGAGA
14085_8	CATGCGGAAAGTTGATGAATAATCACACGATTAATGATTTAAGTATTAAGCAGCTGTGTTATTCTTTGATGTATCATTTCATATTTTTGA
1415_32	TGCAGGCTTTCCATAGTTGGCTCTTCTTTATGGGTCACAGTTCTGCCATCCACAACTACTTTAGGTGGTGTTGGTCGAACGGGAGGCGGC
1417_27	CATGCCCTGAAGTCTAGTGTAACCCCCGCCGCACACAGAAAGTCCATCCCAAGTAGAAAGCTGTCCTTTACTTCAACGACCTAGACGGTT
1424_10	CATGCTCTACCAAGGTACCATCCTTCCCCCAAACAGAAATGGTCTACCTCCTTGTGGTTTAGACATTGTTCGGAGTAGCTTTAGTTAAGG
1445_70	CATGCAGAAATCAGTCAATGAAGAGCTTCCTCTTCTGGTTAAAATTCCTTCCCCCAAACAACATACCTTTGACAATGATATTGAATCAAT
1463_16	CATGCGTACAGGGCCGTTGCTGTTCGTTCTGTCCAGCTGTGCTTGGAGGTTTTCAATCTCTTTGTTTTTCTCCTTCAGGTCGGCCTCCAT
1464_20	TGCAGGTGCTTCATAGTAGAAACCTTCCACTGAAGATAATTGATTTAATTCATTTTTGGTGTTTCACTCCAGGGACCAGCTGCTTTGTTT
1467_58	TGCAGGCTCTGATCTACCCCATCTCTTCCACCACGCCACACAACTTTGAGGTGTGGACAGCCACCACCCCCACCTACTGCTATGAATGCG
1471_25	CATGCACTGCCTACCTGTCTGTCTGTCCGTCTGTCTGTCTGTCTCATACTACATATCAGCACAAGGGATCGAGCACTGAAGGACGTTAGT
1485_41	CATGCAGTGAGATTAGATTTCATTTGATCTATTGGTAAAGCGACATTTTTAGTTATTTATAATAATATCAAATAAGGAACTCAGTGAACT
1504_31	TGCAGGAGTTCAGAAAACATGGGCTGGGGCTCTAAAGGGGGTTGACTTTTGAGCACATGCACACATGCATACATGTCTTAATAGATCTGC
15125_72	CATGCTGGTGTGTCGCCTCAAAGCAGGAAGGTTATGGGTTCAAACCCACTGGTCAGCTGAGGCCTTCCTGAGTGGAGTTTGCATCCATGT
1524_38	CATGCATTGTTCTCCATCGGCATGAATGTATGTGCACAAGGGAAAGCAGTTTTTTTTCCACCTGTAATTAGTCTTCTATTGCAAATATTG
1527_30	CATGCTAACTTTAAACAATATCTAATCGTCATAATGTCAAATCTGTTATTTCTTTATATTCTGTTGATAATTGTAGTCACTCTTTTTAAT
1538_18	TGCAGGCTTTAGGCATGGATGGCAGAGACAGTAGCCGCGGCACGAACTGACCTTCCTTGTGCATCCATCGCATTTAGATGGATTAATTAG
1543_56	CATGCGTTCGCGTTGAAACGAGCAATTGAGGACATTATAATGAATCAAGTGAGAAGCAGGGTCGTTTTCTCGTAAGCTTACACACAATCT
15495_63	CATGCGCACGCAGATACCGCGTGTGACGTCATACACTCCACCACTGCGAGACTGCAAACATAACATCCAGATGCATTTATCGCCATCTCC
1567_45	TGCAGGGGCTCTGAAGTGATTTAAATATTTACATTTCGTCTGCAAGATGTGGAGTTGGAATCAGCAGGGGGCACCAGCTGAGCAGTTTTA
1576_39	CATGCAGACTACGTGAACTGGAAACTTCAATAACGATGACTTTATCAACAGTTAATAGTCCTTTAACCTGAGAATGAATGTATAAACTCC
1586_21	CATGCAGCTGTAGCAACAGCGCCTTGTTTCCTTATGGAGGTCAGGAATGCAGGCATGTCTCTCCTCATCCCAGTGGAAGGAGATGGAATA
15912_62	TGCAGGGACACGTGAACCCAGTCCCTGTTACTTCTTACAGCATCACTGTACTGAGGTGTATTGTATAAGAATTGACACCACTGAAGGATT
1596_44	TGCAGGGGTGATGAGAGTGGTTTAAAAAAAGCAGTACATCTGTGGGTTGTGAAACCAAAACATTGGGCTAAACCTGGCACAAAAAAAATA
15987_43	TGCAGGGACGGGACGGGAGGAGCAGTGGATTTAGAGGACTTTGGCGACTGAAGTGACGCAGATTTGAGTGATCGTAATACGCGAGAGTAA
1599_46	CATGCCAACACTTGCTGAAATTCTCCCATGATTTAATGTAAAACATAGAGACATCAAGTCCCCTCATTTATAACCAGAGAAGACAAAGTA
1604_9	TGCAGGCCCTCGTGTGTCCTTCCTTCTCTCTCTCACATGCAAACTGTGACCGAGTTTTCTTGTGCAACATGGAAACAAACCCCACAGTGG
16073_28	TGCAGGCGGGGACAGATGGGCCGGTGCTGCTGGGGCACACCGGCAGCCCCGGCTCTGCCTCTGCTCCGTGGCCAGCCGGTCCCAGATGGG
1611_21	CATGCTTTACCTTTTTATTTAGAAATCTACCACTGAAAAACTTCACGCAGAATCGTCCCGTTTGAATTGAGAAACATTCCTTTCAGATGT
16118_34	CATGCATGCACGCACATGGGCTACAGAAAAAAAAACATTTCTGGAAGTGGAAGAGATGAATATCGGGGGAAAAGGGTGGAAAAAAAAGAG
16125_64	CATGCTGCAGATAGTAAATGTACATTCAGGTACAGCAATGAAATGCTGACATAAAATGTGCAATCAAGTCAGCCGGGATGAAAACTACAT
1615_79	CATGCAGGCAGAGTGATGTCACATGTAGCTGTCACACCTGGGGGGGCAAGGATCAGTATCAACCCAAACAGACCCTCACTAACCCCAGAT
1620_75	TGCAGGGAACTGAACTGCCTGATTTAAGCAGCCATTATGGCCTCGATCTTTTCGGTCTAGGAATAGCTAAACAACTTGACAAAACACATG
16234_21	TGCAGGGTTCTTCTCACTAACGTCTTAATGAAAGCTGGTAGAAAAATCAAGACGCGGAAATAAATAATAAAAAAAACTTTGTGCCATGTG
1625_79	TGCAGGACGTGACAGTGTGGTTGATTCTGCTGTGCTGCAGAGGCGCTGATACCATTCATGGTTCAGTTAGTAAAAACTTTATGGGTGGCT
1641_46	TGCAGGATTCGGTCTTCTTTGAGATCAGCATCAAATCTCTGCTGAAGTCTTGGAGTAGCAGCTGTGAGTACCTTGCCAAGCTTGCACTCA
1647_18	CATGCACATGCTTTGTAAAAACGGTTGCCTGTTATTACAGTTTTCCTGCAGCTCTTTGTGTCTCTGTTGTGTTTTTGGTTTCAGTTCAGA
16610_40	CATGCACAACAAACAAACAACTGTTTGCATGGAAAAAGCGTTTACCATAGTTCACAGACACAGTGTTGGGCAGTGTAGGTTGGTGTGTGG
1662_28	TGCAGGCTGGCATAGTGAGTCAGAGAGCGACCTTGACACAGCAAACCTGGCATCAATCCTTCATGTCAGCGAGCACCCAACCAACCTGAT
1676_30	TGCAGGCCAAAAAGACTTTTCCCCTGAAGCTACAATTATGAAGGAAGGGGCTGTAAAATGGTGGACAACCCCCACAAAATGACTTGTTTC
168_72	CATGCTGCTGTGACTGTTGACACTGTGAGAATGTTAGCATGGTGTCATTAGCATTTAGCTCAGTGCTGTGCAGAGTAAAACCTCTGGCAT
1681_36	TGCAGGCCAGCTTTCCTCAGAAGCTGTTATATAACTCGCTGGCACCCTGCTTCTACACCGCTCGAGCCTGTCACACTGAATGTAAATACA
1685_45	TGCAGGCTGAGAAGTGGCACGCCTGTCATGCTGGACCTCTGTGGTTGGAGTGATGGAGGGGTGCCAGAGAAAAAAGTTAAGGGAGATGGG
1696_74	CATGCTACCACTGAGTCTTTCATCAGAGCTGAATAAATATGAAAGTATCTTCTTCCTCTGACATATTTGTAGTTCTGCCACAGATAAGAA
17046_10	CATGCAGTAACATTCACACCTAGCGAGCCTAGCTACCAAAACAATGAGCACAAAGAAGGTGACGCCATTTTCAGTTTAGGCCATTACTCC
1717_30	CATGCCCCTCCATCCATCAAGTGTCTAGTCGAGCAGAAAACAAACACACTATCCCCTCCACCGGCCACACACGCACACGCACTGCACTTT
17240_86	TGCAGGGATCAATAAAATTTCCTCTAATCTGTTTTTAAGTGCAGTCGTAAAACCACAGAAGTCCTGAGGGTCCTGTTGTTTGTGGTATCT
17347_79	CATGCATTACTTTACCTCAGCCTGCTCTCACAAAGCCGGTAGCCGACACTGTGCCTGTATGTGAATTAACCTGTGGGCCGACATGTGCAA
1736_49	CATGCCTGATATTCCAAACATAGTGCAGCCTCTACATGAGTTTCTTTTTTAGTTTTGTCTTTTACTATGAAAGGTCAAAGGATGGGATCA
17376_44	TGCAGGAACAGTTCAAAACTCACAGAACACATGCAGACAGGAGTGGAAACTCCCGTGACTTTGATCATGTAAGAGCAAGTACTGTGTGGC
1743_75	CATGCAAGGCAACCAGTCTGTGATTTTTATCTCAAGTGTTAGGTTGTACATCATGAATGCACCTTAACCCCTTAAGGAACACCGTTCCAA
17437_83	CATGCAGCTTCCTCTGGAGCCACAAAAGGCTTAATAATACTTTTTTCACATATGCAGTCGTACTCCCGAAGGCCTGTAAACACGCTTTAA
1779_5	CATGCATGTACATATAATATGCCTCCTATGCCCGATAATCATCTCCTGATGCTCTTCATTAAATATTTAATATGCAACATGTTTGATAAA
1792_55	CATGCTAATAGGAAACTAGCACAAATGTAACCTCAATTCTGAATATATAAGAAAAGAACATGCGTCCGTCAATTTCTATTCACAATACAC
1801_20	CATGCAGCTGCAACTATAAGCAGCTGATGTTCAACATCCTGTTTCTTTAGTTGAGGCTAAGATGGTGCTTAACAACAGCAACAGCTTTTT
1807_8	CATGCTCCAACTTGAGTAGATTTTTGAGAAAAATCTTTAGTTTTACTCTGTTACATTTGGAAAAATGGAACTGCTTTTATTTGATATTTT
181_25	CATGCACGCTTCCATCAGTCTGCCCCAGGGCAGCTGTGGCTACTATCTTAGTTTACCACCACCAGTATGACTGTGTGAATGAATGGAACC
1813_14	CATGCGCACTGAGGCGATTCAAGGTTACATCTCTTTGAAACCACTCGGCCATGGCGGATGACGGTCACCGCCTATGAAAAAAGGGGGGTC
1819_36	CATGCTGCATTATATTTGTGTGTCCAGCTCAAAGCACCACTGTGCTGAGTACTGTCTCACAGAGGCATGACTGTAGACTTTTAGCCTTGG
183_41	TGCAGGCAGTCGATCGGAAACCTGGACACCGTTATGGTCATATAGACAGGGATGTGAGTGGCCAGGTCTTTCATGTTCCATGTAACAGTC
1833_32	TGCAGGCTGGGCGGGGGAGGTCTTCCCGGGCCCGTTTTGGCTGGAGGTGGGCGAGGTGGAAGGGTTTTGCTCGTAGTCAGCCTCCTGAAA
1848_16	CATGCGCATAGGCGCTGACCCGGAAGTGTAGCTGATAAACAACCGAGCACGACGCTCCGGTGAGTGAAGTTCTCCGGTTTTCCTCTCAGA
1852_82	CATGCTCGCTAAATCCCTGGAGCGCCTCAAATATCAGGGATGTTTTACGCGCAAGATCAGCCTCTCCAAACACACTCAGGCACACACAGA
1922_16	CATGCATTGATTATGTTGAGCCAGTAAACAGCACAGGTGCTTCAGTTTTCTCATGTTTTTTCTCTTTTTCTTCTTTAGATGACTTTTGAA
1927_48	TGCAGGAAGTCAGCAGAAACAGTTTAGCTGAGAGCTCTGTGTATACATTTCTCTGAGTGAAGTCTGATGTTATTACTAGGGCTGTTTTCG
1929_16	TGCAGGAACAGGATCCGGTACAAATTAACCCCTCTCTCCCTTACCGCTATTTACTGTTTTGGATTTTACAACGTAATCATTTCCGCACAC
1940_11	CATGCAACCTTGAGATAAAACAAATCACAGCTTGGGTCAAACAGGTTGAATGTGGCCTTGCATGACATGTTCTGGTAGAAGAACCTGCAG
1953_39	CATGCGCTCTAACCACTCGACTACTTGCGCGCCATATGTCTGTTTCCTGAGATCACACGTTATTTTTGTCATTATCACAGACTAACAAAT
1955_80	CATGCATGTGAATGCGCTGAAACCACAGTTTGAGCATGGGAAGAAAATTCCCCTTCAGCAAACACCATTAACAGACTGCTGAGACACTTA
19675_8	CATGCCTAGCTTAACATAGCGCAGACATAACGTTTCTTCAGGAGCATCACAAAAAGATCACAAAACTCATCAAAGTCCACAACGTTGTCC
1971_78	TGCAGGCACTCGTAGGAAGAAAATCATCTGTGTGCAGCTCCTTCTTCAGAGCCTGTGTGTTTGTGAGAGGAAGAGAAAGAAAGGGAGTCA
1983_10	CATGCACATATTCACACATACGTTTACTTACCAGTCCGTTCTTCTTCAGGTCTGCCCACATGCTGGTCCCATCACCCCCTCTCATTAGAA	BAYENV	T_0_WIN,T_20_WIN		complement C1q 4
1994_73	TGCAGGCCAACACAAAACATGACAACCACAGGAGTTTAATTGACTGTATATATTGTTTTTTTCACAGCCTTTTTTCTTATTTTAACATGT
2022_70	CATGCCTGAGCGATAATTCCATAAAAAAGGTAGAAATGGTCCTCCACCCTTAGTGTCGTGAATATGCAACATTTCTTTTACTCACAGAGG
2023_56	CATGCTAACCAGATGGCAACAGCTCGTTCTGGTTCAAACATTCCTGTGTTAGCTGTGTAAACACCAACACTATTCTGCTGCTCCGCACTC
2026_42	TGCAGGGGTAGAAAGGGAGCAGGAAGAGGAGGAAACTGGGTGACACACAAACCCTGATGCCCAGTTCGATGTTCTCCCCCCCGTAGACAT
2045_8	CATGCGGACGACAACCTGACAAACAGAGCCAAAGATGCTGGCAGACTGAGGTCAATGATTGGTCAGCTGTCTGGTGTGATTTGAACATTA
2047_14	TGCAGGTTCCTCTTGTTCCTTTAATCTAATATCTCTCACGGTTTTCTCTACTTTGCCATGTACTGGGTACTTCTCAGTGCCGTTTTACAT
2050_18	TGCAGGAAACACTGAAGCTGTTTCATCTCTCCAGTGGAAAGCTGGGAAAACTCTGAGTGTTGAATGTTGTAGACCTGGTCCAACACAGAG
2061_59	CATGCTCAAAATCTAAATGAACATTTTGGAATTCATTATTGCAGCTTCTCTCTGCTCTTTTCCCTGTCCCGTAGCTCATCACAGGCAGAT
2062_82	TGCAGGCTGAAAAGTAATCACAACTGAAACAAATTGAGCAACTCCACAGAGTCTCAATTAGTGTGGATGCATTCACTGACCCATGTTTTG
2063_25	TGCAGGACTTAACCAGAAGGTGCAAAACCTGAGCAAGCATGATTATGAACAGTATGAACACGTGCAGCAATAGCTGCTTAAGACAAGTTT
2067_67	CATGCCTAAAGGAGGAGAATACGTTTGCTATAAACATCAAAACATAAATACTTACCTTTCTCAGAGCAATGCACAGAAGTTGCATGTCAG
2077_76	TGCAGGTAGAAACAAATGCTACTGACACCAAAACAGCAGAGTTTTTTTAGTTTTTCATTTGGTCATTATGTACATTATCACATATGTGTA
208_81	TGCAGGACGTGTTTATGTGAGTATTAAATAGCTTTGCTCTTTATACCCTGTGTTTGATCTAAAAAACGTCATGTGATGTCAGTGATGGCA
2088_15	TGCAGGATGTGATCATGGAGAAAAGAGTAATGGAGGAGAAAAGAGAGGGAGGAGAAAACGGACGAATACGTTACCAATCTGACGGTAGTC
2092_18	TGCAGGTCACATGCATGGCACCTCCAGTGGTCTTGGAGGTAGTAGGGCAGTTTTTTGATGATTTCCAACATGTTTGTGGGCATGTCAAGA
2094_79	TGCAGGAAGAACAAGAATAAGACATGTTTTTGTTTAAGTACTGGACCGTCATGTCCTCTTGGATTTCTACGGCCTTGACACAAGTCAGTA
2110_12	CATGCTCTTCCAGAGTGAACTGACCCTGCTTGGTCCGGATAAGCTCCTTCACATGAGCACACGATGACAGAGCTGCAGAACAAAGGAACA
21274_51	TGCAGGACAACAGGACTGCATGCAAAGCGGTTTCCTTCACGGCTGGTTGATTCTGTGCTTTGAATGGAACCGGTCTTATAACTGATACCT
2134_14	TGCAGGGAATGGATCAGAGAAAGCTCAGTCATGGTTATTGTTCAAAAGTCCCATTTCTGCACATATCCTGCCCTTCTAGCATCCTGCTTT
2144_22	CATGCGGGAGTTATAAGGATTTGATGCTTGACCGCAAAGGGGAAAAATGGCGTCCGCGGTCACGCCCACCAGGTTTGACACAGCTGAATG
2163_12	TGCAGGGGGCGCCAGATCCTTCCCTGCTAGTCTGGAGCCCACGTCTACTGTCGCTGGGTGATGGCTGAGTCTGCTGCTGGAGCGCAGGCT
2173_39	TGCAGGTGGGAAAAAAAGCCAATCAGAGAATTATCTATAACCACTTATCCTTGAGAGGGAAGCAGTGCATCTATGGGCAGTTTAGAGTCC
2175_78	TGCAGGTTGACGGTGACGGGCTGCGAGTTCACTTTGCTCTCCCAGCTCTGGAACTGATGCTCCAGTCTCAGCAGCACCGAGTCTTTGTCC
2182_62	CATGCAGTCAGGGTGAAAGAAAAGTCCTCAGCTCGCCTGAGACACGAGATGTTGTTTTGTAAGTTGAGACCACATGCTCTGTTTACACGG
2188_68	TGCAGGCATGCTTGTACAGGTTATACTACCACAGTGCTCTGACCAATTTGTTGCCCTAGGCAAGATTTTAGCTGGCGCCCAGTTGTTGCA
2203_31	TGCAGGGAGGTGCTACATAATCCTGCAAACTAGGTGCCTGAACAGACCCAGTGGAATATAGAGAGAGATGTTTAATGATATTGGTGTGTG
2207_76	TGCAGGTCACAGTGGAGTCAGTTCACCTGCAGTCACACCTGCACTGAGCGCCAGAGCTGACACACCAAATCTAGTTCTTCTATTTCTGTG
2208_33	CATGCAGACATGGAGGGATTTAACAACTGAGGACGAGGAACCCAGACAGGAATCAGAAATGACACTGTATTTTCTTTTCTATCAGAGAGA
2219_23	TGCAGGCTTCCTGCGGGCTGATTCTCCCCCAGGCTGAGCTGTGGATTAATCTTTTCGGGGGCCTCCTCCGGCTGGCCAATGGGCCATTAA
2223_37	CATGCACCAAAAATGTATGATGCACAATATAAATTTGGATTGTTTTATCAAATGTTATTCATTTTTTCAGATTAAACTCACCAACAGTTT
2224_25	TGCAGGCTCACATTCATAGCATCGCTCCACCCTCGCTGGGCAGATCGAGCCTCCCCTCTGAGCAGCAGCATAAACACTCAAACGGAGCTA
2228_38	CATGCAAAGTGCCGAGCTGCTCATACAGCTTCCTATCTGAAACACCTCAAGATATTTTTATGCTCAAAGCTTAACTCAACGTGCAACCAC
2232_69	CATGCAATCCTGCCAATGTAAGTATTCTACACGAAACCCCCAAGAGAAGCCTCACAGAGCTGATCGCCCGGCTGAAGAGTTGTTCTAACA
2257_53	TGCAGGTCGGCGGGCAGGGCCAGCATGGAGTTGTAGGTCTCGCACTGGAAGGCCCCCGTGCTCTGGTAGACACACTCCATCCACAGGCCC
2260_32	CATGCTGTAAATGAAACAATGACATATAATCACCTTTATGAAGTCCTTATGGCCAACATGATTGCAAACAGTTGCCTTCACCTCTGTTTT
2281_12	CATGCGCTTTACCAAGTGAGCTATTCATCCGCTTCATTATATACCTTGTTTTGGTCATCCACCGTTGGAATATTAGCCTACTTGCTGAAG
2285_70	CATGCGCTGTGCGCGAGCATGTACTGCCCTTTTCTGACTTTGAGCCCATGCCCCTCTATAATCATGTGCACGTCCCTGGAGGCCAAGAAT
2287_70	CATGCAGTTAGATGCGCCATAAGGTGTCCGTGACAAATGCAACGATATCAACATACCATTTCACTTTTCTGTGCTGTGATATCAAAGCCA
229_8	CATGCAATTGCATTTTCAGTCAGTCATGCTGAAAAATGAAGGATTATACCAGCTTAACATGGCTGTCGCCCTTTTTGTCCTCCTCTCACC
23_34	TGCAGGAATATCCTAGTCAGTTCTCTACTATAAAGAAGCACAACAGATGAAGATGGGACAGAAAAGGCATGTTAACGTATCATGGAGAGT
2308_10	CATGCAAGTTTTCTATTTGTATTCCAAAGCTGTGTTTCCCCCCTTACCCCTCTCCTTTGTTTCAAATCCCTCTCCTGCATACGTAGATCG
2309_24	CATGCTGATGGGTTTTGTCATCATGCTCTGGTTTCTAGGTTATTTCTGGTGATTGAATATGTAAACGGCGGGGACTTGATGTTTCATATG
2314_70	CATGCTGAAGTAAGTGGATAAACCAGCTGTTCTCCTTCCTTTTCCTGCCTTGTCCGGAGGAAAAGAATCAATCATGACATACGTGTGTCA
23385_11	TGCAGGGAGTTTAGAATAGTGAATACATAGATCCCAGAAAGGGAGATGTAGGTGGTGCTTGCTAACCCCCAAGTTAAGCACAGCACACAG
2344_51	TGCAGGCCCTGCTGGAGCAGAGGGCCCAGGAGGGGAGGAAATCCCAGGAAATCCTGGAGGAGAAAAACAAAGAAGTCCTACTCGGGCAAC
2347_81	CATGCCTATATTCAGCTGTTGTGTCCTGCTGAAAGTTGAACCTCCCCGGGCTCTCCCAGCTGCAGGACTGACTCACTTCTACTGATTATG
2355_11	CATGCACCGTTTCTTTTGGGAGAGAAAATGAGAAAAAGGTGACTCACGACATGAGCTTCGTGGCCGCAGAGTTACTGTTGGCTTTTTTTT
2359_76	CATGCACACACATGCACACACACACACATTATGCCACAAGCAGTGTGAACACGTACATGTAGCCGCACACACTCCCGACCAAATATTTCA
2385_17	CATGCACTGCATTTATAGCTTATTATGACCGCTCGCCCATGAATTAAAGGTACAAAACCAAAAACGTGCCTTCCTGCTGCTTTTGTAAGG
239_15	TGCAGGCCTTTTCGAAGTACAATTTTGATTTATTAGGAGTAATATGATAACATACATGTATAGCTAATATAGATATAATGATAATTATAT	OL MED
2393_11	TGCAGGGGAGGAGGTGGAGGAGGGGTGGAGTGCTACAACCGCCTCAGCTGAGACAAAGCTTTAATTAAACGTGACCCAGTGTCCCTCATT
2397_38	TGCAGGGAGCATAACAAACAGACACTGGAGTATTCAACCGGCAGAACTGTTGGCCAACTGTTTTACCGGCCGTCGTGAACAGTGAGATTA
2407_87	TGCAGGATTTTTTCCGCAGGATCCATCTTCCAGCGCCACTCTGTGCCCACAGGATTGGTGTGATGTCTGTCAGTGGGGCACACAGATGAA
2423_54	TGCAGGCCACGGCACCATATGGCAGCGTGCGGATCAAACCCTCAGTGTGCACATAATGGTGAGTGTTTTGATGAACAGATTGCATGACAG
2469_51	CATGCACAATCACAGTACACTGTGACATCACAGTGACATCACTGCAGGGAATTGAAGGTCAGCAGACAAGGTTTTCCTCCCACATACTGT
2482_68	TGCAGGCCACAGCCGCACCTCAGTGTGAACATAAAAAAATCACAAACATGACTTGGAGGCACTGAATACTCGACAAAGCAGGAAGTAGAA
2486_27	CATGCCCCACCAGGAGGAGACCCCAAGGAAGACCCAGGACGTTGGAGTGACTGTGTCACTCGGCTGGCCTGGAACAGCCTTGGGATCCTC
2504_81	CATGCATGTGTGAAGAACACATCCTGCTGGGTTCTGTTCGTGGTGCTGGTGGTCTCACCGCTGAAGGGGCTACCATCCTTCGTTCTGACA
2524_75	CATGCAGTCGGCACTGCCAGAAAGTTCCGACTCCTACGATATGACTGCAACAGACCCAGATTACGATCCCGGGCGATTTGATTACAGCGA
2532_28	TGCAGGCCGGGAGGAGCTGCTGCCTCCTCTGACCCCCGTCCAGCTTCAGTACACACTGCACACCTGCTGCCAGGTCACACACACACACAC
2537_32	CATGCATTTCTAAATGGCTCTAAGTGTACAGCGCCACATGGTTCTCATAAAGCGTTTGCTGCACGGGGTTCATCCGTGTTCCCATCAGTC
2562_30	CATGCAAATAGCAATGCAATAGAAAACACAATATCGTGCAGGAGCAAGTTATGTAAGACTATGAGTATAAAAAATCCACAAGCTGTTTTA
2589_6	CATGCCCAGTTATTCAGAGTGGCGTCCCTCCACGTGGCAATGGCATTCTCTGAGTGAACAAACAATTCAATAATCCAGAACAAGGCAGGC
2597_56	CATGCTAGCAGTCATAATATACAGCTCACACTTCTTCATATTTCTGCTCAGGACCGTCTGAATGAAGCCTGCTCACCCTGCAGCACCTCA
2620_84	CATGCATGCCTATCTCTGACTTGACATGTTGACAGCTGCTTAACAGTCTCACATTTTCATATCCTTCTTCTTGTTTTTCTCAGCTCCATC
2623_8	TGCAGGAAAAAATCAAAGGATGACTATATCTATTATGTATAGCAATTCTTCTAAAACTTGATCCATTGCCATCGCCACTCTTACCCAGAG
2636_38	TGCAGGTCTCTGTGATGTCGCTGCTGCCTGACTTATTTCACTCACCCTGAAGCAGCACACTGTAGTTTGAGAGCAGCTTTTTCAGGCATG
2665_49	TGCAGGACCTCTCTGTTAATGATGCGTCTCAGTAGACTCTGTCAGAAGACAATTGCAAAAGTAAATGTAAGTGCCTTGTACTTCTTCAAA
2677_6	CATGCCGTCACAGCTCACCATATATCACACTGTTCACCATATATACCATGCAATAACTCCAAAACTGTGTGTGTTTGTGGGGGGTGGGTG
2689_62	CATGCCCAAATCGGAGGTGACCTCGGGGTATAGAGCATATACACACCAAAGGGACATCGCCTCGCTACAGGTCCAGAGAAGTTGCTGGGA	OL, BAYENV	T_0_SUM,T_20_SUM,S_20_SUM,S_0_WIN,S_20_WIN
270_23	TGCAGGTTAACCAGACTGAGCTTTTTTTTTTTTATCCTCCTTCTTTCACTTTTTGGAAAGTGTTCTGTTCCCTGAGGGCTCTGACTCACC	OL			monocarboxylate transporter 2-like isoform X2
2701_71	CATGCTTGTAAATGCTCCAGTATGCCTGCATGTGAGCTTCTGGCCTCAACAACCTATCAACACGGCGTGTGTTTGTCTGTCAGATGCTGC
2711_8	TGCAGGACGCCTGTCAGTCTTCTCTCCAAAGCCTGTCAGAAATTATTTTAAGCTAGCAGCTGGGTAAACATCAAAAACAAAAACAGTTGA
2730_65	TGCAGGCCCATAGAGACACTGTATGAAAAAAAACTTGCTTGGCAACTGGGACATGTTTGTAAATGGTTCAGTGTGCTATTACATTATCAT
2735_17	CATGCTATGCAAACTGTACGGCTTCATTTTTGAATTCTTTTATAGAATTTCATCCTCAGCACCAAATGCTATTTGCTAACATCTGAAGCT
2740_33	TGCAGGCTTTGTTCTGGAGGTACAGTCATGCATGAGGCATCATTTATGGTAACATCAGGTTCTCCACCACCTCATCATATCACAAAGTCC
2772_46	TGCAGGAGGTACCCAACGGACACGACGTGTGCCCTACAGGTAAGAAACGGACTCAGACACAGTAGCGTGAGATAAGAGATAAGAGATAAG
2787_7	TGCAGGAGGTGGTGTGTCGGCGTGGAGGGATTCCCGCTCCTCTGAAGTCTGGCAGTCGGTATCTGGTTACTCCTGTAGGTCTGCCATGAT
2812_31	TGCAGGATTTTGGTAACCAACACCTGGGTCCCATGGCATGGATCATCCCTGTGTTTGTAGGTCTGTCCTGTTTTGGATCGGTCAATGGCT
2817_38	TGCAGGCTGCCAGTATGAAAAAAAATTGGGAATCCTCCAGTTGTAGAGAAAAGCAAAAGACAAAGGCAGCTCAAGAGAAATCAGAGGCGA
2828_46	TGCAGGGTTCAAGGTAATTTTAGACATCTTTTCAACTTCAGCCACAATTTTTATAAAAGCTCAGATTTACCTCAATGCAGCAAAAGCTAC
2830_23	CATGCTCCTGTCTGGACCAATCACGGCGCAGCTCTGCAGCCAGAGAGTGCAGCACATAGGCTCTCCATGAGATGTGTGCGTGTCTGTGCG
285_31	TGCAGGAAAATAAGACTAAGTGGACCAGATAAGCACTTTTATTGCTTAATAGGTTCAACTTGTTGAAACTCAAATTTGAGGGATATCTCA
2862_86	CATGCCAACATTCAGACAGAGCCCTGGATACAAAGGCCACTCAGATGAGGCCCCAGCTAGCCGTTAGCTACCCTGACAAAATGAATCGGC
2879_85	CATGCAAAACTGTAAATCCCCGCTGGGCGAATTTTGTTGATGACACAAAGCATGTTTCCACAGATGATCATACCATTTCTGTGATTACAT
288_26	TGCAGGAGCAGGTTTGTAAACTCCCAAATCCAGACAGATTACTGTGTGGTTTTATCTAATCCAGGAATGTAAATAAACCGCAGCAGTGCC
2880_66	CATGCTGGTCGTTGCTCAGGAGGCGGTTCTGGGACTCACTGAGGGGACTCACAGGGACATCAGCAGCACTGGAAACATGGCAAACACATA
2882_21	CATGCTCTCCGCAGAGCAGCGACAGAAGGACAGCAGCGAGCGACTGCCAGGACAGGTCGGCTGTCCGCAGTGTCATGAGGAAGTAGAGTA
2892_52	CATGCAAAGAATTCTCTCATGTGCCTGACATGGTTTGTGCAGGGAAGAAAATCATTCTCCATAACATACGAAATAATATTTTTCATTCCA
2893_59	CATGCATTATTACAGAGTAGACATGTAGTAAACTGGCAGCTTTAGACAAAACATGCAGCGTAAAATATTGGAACTATCAGAAGATGTAAA
2924_72	TGCAGGTAAGGTCTCTGCCGCTCATAGTCAGAAAGAAAAAAAAAGATGAAATATTTGGTCGGGAGTGTGTGCGGCTACATGTACGTGTTC
295_31	TGCAGGTTTAAGCTCGCCGCCAGATGTGGGCCCGAGCCGGGGTAGGCACATCTGTATCGATTCAAAAAAAAAGGGGGGACACTCATGTGG
2953_48	CATGCAGCCAGGGTGTGGAAGGTCTGCTTGCTCTGGTATCAACTTGTGGCATTGTGCCTGTTTGTGGTGTGTGTGAATGTGTGGGTGTGT
2964_62	TGCAGGTTTATTTGTGGTAATGGGAATCCTGGGAAAAAATGCATTATTTTGCACCTGCCATCCAAAGTTGTGAAAAATGTTGTGATATAA
2969_47	TGCAGGGTCCTGTGCTCACCGGGGAGCGTGCGAGGCGGAGATGGTTCTACCTGCCTCCGGCAGGAAGGTGTAGTGTCGGCTCGTCCTGCC
2977_31	TGCAGGTCCAGGCCCCTCCTGCCTGGTTCTCCATATTCAACTTTTACATTCGATTTAATGTTAAAGTGGCATCAGTGATGTTCTGACAGC
2993_20	TGCAGGATGCTGAGGACAGAGATCCAGCTGCGAGCTTACTGAAGGAGACCCAGCCCCGCAGTCTCATGACCCGGCCCCCCTAAAAACACA
3002_16	CATGCATATAATCGACCAGTATCAGAACACACAGAAAAAGTAGGAGGTACTGGGAGGCGGAAGCCTGTGCAGGAAATACAGCCCAACTAA
3005_12	CATGCTCTTTCCCTTCCTGAACAGGACCGGACAGGTTTCCATTTTTGTCCCTAAATGTCAATGAAATAATAAAACACCTGAAGTCGCCTG
3009_53	CATGCTGCTCCGCTTTCATCCGCTGCATTCATCTCTACTTTAGCAGCAGCTGGGGACGAGTTTTCCCCCGCCAGCGACGGGAGCGAGTCG
3013_72	CATGCATCTATTGCTTCCCATGTTTTCTATACCTCTCATATTTGGAGCTTGGGTCATTCAGATTTGCAGCCAGATACTTTTCCCTGCATA
3015_24	CATGCTTTAGTTTCTACTCTATTAGATTAAAAGAGTGAATGCTGTCAGGAAAACAAATTAAAAATATGTCATCTTGAAACATATGGCAGA
3029_30	TGCAGGATATTTCGATCGTAAAACGAGCTAGTTTTAGACTTCTGCCTAAAATCCAAAGTATAATCTTACAGATCAACCAACATTTGGTAG
3039_9	TGCAGGTCTCTTTGAAGGATGCTGCCCCTGAATTGGGACACAGCTAGTGACTATATACACAGACACTAACGACATGAGGAGGAACAGGTG
3061_7	TGCAGGGCAAAAGACACAACAGAGGAGTTAGAGCTGTGACGATTTCATTTCTTTTACAAATGGCCACCGTTTGTTTCTTGTTATTTAGCC
3065_48	CATGCACATTTTATGTAAGCATTAGAGCTCGGAAACAATGTTTCTCAGCACCACATCTCTAGGTTACATGAGTATGAGTCAACAGTCTGA
3079_25	CATGCTTTTCTCCCTCCAACAGTTTGAATATTTCTGCACACTCCATGGAGATTTTAATGTAACCTTCGACCACATCGTACAGGTCAGGGC
309_46	TGCAGGAATGTTTAATACTGTGAACTGCATCAGGCCAAAGACTCCTCAGCGACACAGCAACACAAAATCTGTTTCTCAGTTCAGAGATGC
3097_23	CATGCAGGATGGAACACAATAACTACAAGAGAGTTACAGAGCAGTCACTCACCTCCGTTGTTGTGCAAGGGCTGTATTTACCTGCATACG
3112_88	TGCAGGATATGGCATGTTATTGTAGTTTTTTTTTGTAATTAATTAATTATTATTATTTTTTTTTTATCAAGTAATGATAATTTTTTTCTT
3125_22	CATGCTAACTCCAGTAGACGACTCTGACAGAACGTCAACACTGATGTTTCTTCGCACTTTGTGGCAATTTTTTTGACTGTTTGACAGATT
3130_59	TGCAGGCTTTAATTTCAGGGGCGGAAGATCTCGAGTGGCCCTCTCCCTCCACATGGATCATTTTTTTTCTATTGTCCCCATAACTTTATT
3131_27	CATGCACACAGGAGCGGCCTTTCTAACGGATATCACATTGACCAGCGAATTTTACACAAGTGGCACAGATTGTATTATTCACATGTCATT
3148_63	CATGCTAAACATGCTTTACAACAGTCTTTCATAGACATCAGGTCGTCAAAACCGTTTTTCCTTCACATTCTGTTGACGATTTTTGTTCAG
3156_58	TGCAGGCCAAGCTTAGTGCCAGATGCACTGGCCCCTGTGACAATCTTCCTAATCTGATTAATCTCTATCCACACATCTCATATGTAGTGT
3175_43	TGCAGGGAACGCAGCCCGACAGGAAGCCCAGGGCCGACTTCTTCGCCATCGAGCTGCTGGACGGAATTCTCTACCTGGTCATGGACATGG
3176_30	CATGCTGCACGTGTTGTTGTGTTTTTTTTGTGTCTGTAAACTGAAACCTGCCCTGCAGCGTGACGCCAAAAAGGGCTGACGAAGGAATTT
3185_18	CATGCCCAGGGCCACGTCTCCACCGTCCTCGCGCTGGCGTTCCCGGATAACAACGTGGTTCACTCCAGGAGCAGGGTACCCACCTGCACA
3208_79	CATGCTCAATCTTTGGTGTGATTTGTTTGAAGAAAGGTGGCATTGGTTATCTACTGTGAGGTGCTGTAGGGAGAGGTGACTCCACAGTGT
3230_60	CATGCCCGAAACAATCCTTCCTGACAAGGCTGCTGCACCACAGAGCATTAAAATCAATGAGTATGTGCATGTGTGTGCTCCCGCCTGGAA
3233_44	TGCAGGTCTAGTTGAAAGCTACAGTACAGTATGTGCTTACTCTACCTTGATGACACTTCCCTCCACCTCTGTGCTGTTATAATATGAGAC
3235_37	CATGCTCGCCTCCTAACATTTGATTTTAAATTGGGTGAGTTTCAGAGCTGAGGAGATAAAGGAGTCTCTGCGTTAGTAGTGAAAAGAAAT
3238_7	TGCAGGCTGATATATGTAGTTTTTTGTGTCTGAGATTTTCGCAGGAGTCTGGACCAACCCTCCAATTCCACCGCCCTCCCTTGCACGGTT	BAYENV	T_0_SUM,S_20_SUM,S_0_WIN,S_20_WIN
3250_67	CATGCACACAAAGAGATTAGAGCTGATAAAGAGACTCCTCCCCTCGATAAACAGAGATTAAAGAGCAATAATCACAACGATGAGTGGATT
3257_48	CATGCTCACATTGTTAACTAGCATTATAAACAAAAAGTATAGCTCATTTAGTCTTAAACAAAGAAATGGGACGATTTAAAATTATGACTT
3262_39	TGCAGGTCCAGTAGAGAAGGCTGGTGAGGCCCTGAAGGGGTTTTCGATGTTGGGCCAAAGGAGGGCTCAGAGTGCAGGTGATGTCCCTCA
3273_88	CATGCAAAACAGCCCTATCCTTTAACTGTGACAAACATGGTGACATCATGATATTTTACCACATGTGTGTGTGTGTGTTTGCTCAAGTGC
3274_31	CATGCAGAAAAGGAATTTTATTACCAGTGCAGGGTGCCACAGACACCTCATTTAAAGAAAACTAGTATACCATCTGCAAAATGGAGAGTT
3297_7	CATGCAACAATTCAGTACAGCTTGACATGTTTATTATAGCAGCAAAACATGGTTGGACTTTGGCGTCTAGGCTCCAACTCATCACTCTCC
3304_13	CATGCTGACGTGCTCATAATGGTGTTTAGCTAACATGTTCACCATGTCCACAACCTTTGTTTAGATGCTAACATGCTAACATTTGTTAAA
3317_64	TGCAGGCTTCTATTTATTATTCTATGGAAAACCTCTAATTGTGTTCATTATAATGAAACAGCGGTGTTCTTTAATTCCTCTCAAGCCAGA
3323_82	TGCAGGGCAAAGTTTTATTACAAGTGTCTCCTGTTATAAATCACTGTCCGCGGAAAAAACGGGAGATTAATGGTGACGTTGTATTTTACG
3335_43	CATGCACACACACACTGAGTTCTGTCATAACTGATTAAAGGACTTCAGACTGTTCCATTCAGGTCCATTGATGGCCCTACAATAACACAA
3347_85	TGCAGGGTCACAGCGAGAGGTGACACGTGCCCGCCTAAACTGTCCAGTCAGAGAACAGGAAGGATGTAGAGCGACTGCGACTCCCGACTC
3358_55	TGCAGGTCAGCATCTCCACTGTGGGCTACGGAGACGTCTACCCGGAGACCATCCTGGGTCGTCTCTTCGCTTTCATCTGCATCGCGTTTG
3377_51	CATGCGCATGGGGAGCGACTAGGATGCATTTGTAGGCTACAATATTTGTATTAGTCTAGTCAATGGAATGTTTAGATACATTTCCAAGTA
3379_43	CATGCTGGTCCCTACAGCTGAAAGTGTGAGACTGTTGTGAGACCGTGTAGCAAAAACCTCAGTCACATCTTCTTGCAGTATATTCTTATG
3400_14	CATGCCAACTTCAGTAGATATGTCTGCAACACTTTACGTCGACATCTTTGACATAACATCAACACTGTTGTTTCTTCACACTAGGTTGAT
3407_81	CATGCTCTTTGAGTTACAGCTGCTGTGTTTACCGGCTGTTATATAATGTGCTTAAACAGCTAAAAGAGACAGAAGTGCCTTAATGGATGA
3432_30	TGCAGGTGGTGAGAGCAATAGCAATTAAGTGTGATCAGTATAGTAAGAGCAAGATGCAATGCAATAATGGCAAAGCAAAGGGAATTCTTT
3441_67	TGCAGGCTGCTCATTAACAAAACGTATACTGACACACAATGTTTCTCGTATAGCTCACACACTGCTGGGAGTTCCGTCTTGCTCGAGTCA
3465_59	CATGCTTTACACAGTATGTCAGACCATTCAGCAGTTTGTTATGGAGCCAGAACGGTGACTTTAAAATTTGGCATCCAAAAAAAAAATTGG
3468_16	TGCAGGTCATAACAGAGGAGAGTGTAGTTTACTCTTCCTCTACCAATTTGTACTAGATGGATATTTCTACACAGCTGGTCATTTCACATT
3477_53	CATGCAATCCGTTGCGGGTGAAAAGCGAAGCCACAGTCATGGTCCCTCCAGATGACACAAAGCGATCTGCAGCTCTCACAGCATTTTGGT
3504_7	CATGCTTTTGGAGGTGACCTTCGGCAAGTTGTATTCCTGGGCCATTCATAATGTTCGCAACATCCTGCTGGAGGCCAGCGCCCGCTTCAA
3510_31	CATGCGGGAATTAAATTACACACTGAAATTTAGTGATCCTTCAAAAGAATGGGCTCCCTTGTTGGATAGGTTTACCTAACGTTTCGGCAA
3518_55	TGCAGGATGAGTAAGTGCAGTGAGTAAGAATGAGAGAATGTGTTATTGACTGTTGTCTCTGTCAACCACTGTCATCAGCCAAAATCTCTG
3519_78	CATGCAGATGCATCAGAGTCCGTGCACATGTACAGTATGCTGAATGCATTCGAGTATGAAATCTGCAGCTTTGTGACTAAACAGATATAT
3524_82	CATGCCTCTCCCCTCCCCTCCCCCCATCTCATACTTTTGTTTATTCATCGAAATACACATTGTCCATGAAATTAGTCTGAATGTCAACCA
3528_38	TGCAGGAGGAAACCAACAGCTAGAGTTTACATCACTTCTGCTCATTATATCTTTAAATCATTCCTGCTCAGATGCAATAAGGTTTATTTA
3533_35	CATGCACAAACGACCCTGACTGATGTGTGTTACTTGTTCCTCTGCTCGCTAATACCTGTGGCTTGACTTGTGTCTCTGTTCACAATATTG
3536_55	TGCAGGAATTGTTGTGTCTGAGACTGGGGAGCAAAGGAAAGCACAACGCTGAGGCCGAATGGAGAGGTAAGGAGAAATTAGGGAAATAGG
3550_26	TGCAGGCAGCTGGACGTGGAACGAACCACCATGAAGTAAAATGAGATTTAGATTTGTAATAAACTCTGAGTGAGCTGATATTAGATTGCT
3557_65	TGCAGGACCACTTGGACAATGATAAGGCACCCTGCCGGAGGACAGAGCAGGGCTTTACTTCTCACGTCATCAAGTCGGAATGCACCTTTA
3558_8	CATGCTAATGTCTGTTAATAAGTAGGCTACATGCAATACAATACAAAGTGACCAATTATCAGGTGAAATACAAAGTGACCAGTTATCAGG
3573_65	TGCAGGGAAGGCAGCAGCAGCGAGGTGCCAATCCTGGTGGTGGGCAACAAGAGAGATCTGCAGCGACAGCGCTTCATGCCTCGCAGGGCC
3611_64	TGCAGGACTCCTAATTGTGGTGGTGTGTTTTTACTTCTTTCATTACTAACAAAAGCCGTACAAAGCCTGTCAAAGTGTAATTTAAAATGC
3614_41	TGCAGGAGGTAATATTCATCCAGGCTGTGACTCAACTAGGACACGCCATGTTTGTGCGACTTGAAGCCCCCCATCATAACAAAGTGATGT	BAYENV	T_0_SUM,T_20_SUM		interferon- double-stranded RNA-activated kinase-like
3617_30	CATGCACGCACACACACACACACACACACACACACACACGGCACCAGTGTAACTACAATATTTTCTGCTCCACACCCTGCATGTCTGATT
3626_68	TGCAGGGTTAATCTGAGAAACGAAAGTTCATTAGTTGCAAAGACAAGCTAATTACAGCTTGCAGTTCAGGAACACAGGTCTTGTCACTGC
3627_24	CATGCAGCCAACAATATAGAATAGATTCAAAAAGCAGCTGTAAACACTCTGAAGGCAAATTGAAAAAGGGGGATAAGCAACATTTGTACT
3634_8	CATGCACACACACCTATTCGCGCACAGGAGTGTGCACACACACGCGCTTGAACTAGCTCATGCATACAGAATGTATGCATTTATTCAGGT
366_61	CATGCAACCAAAGTAGGCTCAAATGTGTAATTACATGGAAAAATATTCAAGCCCATCATAACTGTGAGGGATTCTAACACAGTGGAAATG
3694_80	CATGCTCTATAGCTTTAAAGTCTTATATTTGTATGTGACACATATAGATAAAAGAATAAAATAAAAGAATAAAAGATAGAAATAAAGATT
3701_9	CATGCCAGCATCTGCCTGGACGAACAGAAGAAGGAGCTTGCCACCTTGTTAAAGGTAAACCAGGCGAATTGCCAGCAGCTTGTAGAGTGC
3716_88	CATGCCACCCAGCGCTATTTATGACGTGATCCGGAACTGCCTCGGTTCGGCCCGTGAACCCGAGACAGACCTCTGCAGCAACAGCAGGTG
3795_72	CATGCTTTTAAATAAAACATTGCATAAGAACTAATGACGCCGCCACCAAGTAAGTTCACTATTCAAAGGTGTCATTTTTCCAAAGTTTCC
3797_67	CATGCTAACGTGCTCAAAATGACAGACTAGCACCTTGTTGCCAAGACAACGTGTTCACTAAAGCCCTCGTGTTCTGGGTGAACGTCCTGT
3801_20	CATGCGGGGAGGCGTAACAGGGCGGCCCGCAATAACGACCTGCACCTGGAGAGGAAGAAGCTGGTGGTGCTGCGGGGGATAGAGGGCCAA
3818_88	TGCAGGCCTGACTTTGGCCATCTTGTGTCTCCAGCTATGCTAGGAACTATGTGGGGATGTACTTAGCATATTGACATTTGTATTGAACTA
3824_23	TGCAGGTTTTCTTGAAAAGTCTATTTTGATAGATTGTCAGTCGGTCAGTCCACCGCTTTGGCCCAAGCTGACACATCAAGACAAATATGA
3880_15	TGCAGGGGAGCAACAACCCTCCCTGATATAAAGCAATGACACACTGAAAAACACAACTTTATCACTCACTGCACTTCTGTTAACTCATGA
3889_14	TGCAGGTTCACCACGATGATCACTGCCAACACTGCCTGGAACACACAGCGAGGTATTACTGAAGACACGTGAGTCATCCTGACCGTGAGA
3898_58	CATGCAGTTTTAATATGTTGGGCACTAAAATCGGTATAATACTATATAGTAGAATACATTGGACACCTTTATCTTCTTCAAGCACTACCG
39_47	CATGCACATGACTTAATGGTTGAGGGCAGAGCTGATCAGGTCAGGCAAGATGGCAGAGTTGTTTCAGCACGGGTTTGTTTATGGGTGATA
391_60	TGCAGGGACAGAGATATTAGTGCAGAAGTATGGAGCACGCATATAGCATATATACAGTGAGGAGACACAACAGCTGAGAGAACAGCAAAC
3919_46	TGCAGGGCTCAATGAGCCATGAAATGTAATGTGTCGTCGGTTGGAAGTCTCCTTTCCAGTTAGAGGCCCAGTTTAACAGCTTAAAAGACA
392_18	TGCAGGACCGTGGGAGGCGGGGAGGGGAGGTATGGATCGGAGGGGGATTGGATTTGAATGATAAATGTCTGAGGGTAGCGTTGCTGCTCT
3923_6	TGCAGGGTGAAATGGTGATTTGGACCCATTTTTCCTTCTTTTGTCTTTCCTTCTTTTCTTTGTTACCACGATTCAAATGTGCCGTATGTG
3934_67	CATGCAATTAAGTTTGTTTCCATGTATTGAAGCAACATATGTGTTATATGGAATCCATTATGAAGAAGGATTTAAAGAACTGTTATCATA
3966_12	CATGCACCCTGCGCTCTGCAGATATGAATTGTGGCTGATTTTCCACAAACAACACTCTGCATACCCTTGTGCTTAAATCAGGAATGTGTT
3972_24	TGCAGGCACCAGGTAGCCCCCAAGGACCACATGAGTAGCCCTCAGGCCTGTTCTAAAAATGAAAATTGAATATTGATATTATCTGTTTCC
4020_11	CATGCTGAGTCTTACTTTTTTATGCGACTCTGACCTTGAAATGTTGAGCTCACAGGCTACAAGGACTCTTACAATTTTGGCATGGTCTCC
4024_75	CATGCTGGCAGTCACAATGGAGAAGAGAGCCCCCACAGGAACTGGGAGGAGCCGGCCTTTAAACCCTAATTTCCAGGCTGGAACCAATCA
4033_25	TGCAGGAGCGGATCTCTCAGACGTTCTTCTACAGCGACGACGTGATCATCGAGCAGCTTCAGGCCTCCATGACGGAGCTGAGGAAGATGA
4058_67	CATGCTGGAGTTGAGTGCAAAGAGTTTTTGTGTACTTCCCAAGTTATTTACAGTTGAGTCAGATACTCTGACTGGAAACCTGCAGTTTGT
4073_18	TGCAGGTCATGAGCATACGGGCTGTAGTTGGCCTGTAGGTGGCAATCAATACACAATATCTACATCTGCAGGCCTAAACAAGTCAAGTCA
410_38	TGCAGGACGGCATCGCCTTGGGCAGAGGAGAGGGAGAGCGCGAGATGGGGGGATGAAGGGATCGGAGCTTGAGAGAAGAGAGGAAGAGAC
4106_14	TGCAGGCTTGCTTGCTGAAATATGAAATTCATGAACATGCTTATCCTTTGACTTTAGTCATGAGTATTAATCTTCTAATTATTTAAAGTA
411_25	TGCAGGACATCAGTTTAATCAGTTTGCTTTATTCAACCTCAGACTTTTCCTTTTGTCACCATGTGACTTGCACATACTTTTTTTGGGGCC
4122_6	CATGCATTGTTGTTGTAATTTTTGCCAGTTTTATTTCTCCGCCGCAGAGGTGATGATATCCCTGTATGTCAAGTTCCATCCCTCCCCGCT
4135_65	CATGCCACATGGATCACAGTAAAAAAAAAAAATGGTATGAATGTCATTGATTTGGGCATTCTGTCATTAAGCGGGCAGAATAGATTTGAT	BAYENV	S_0_WIN
4154_82	CATGCACCTTAAGGGAATTGACCAGCTGTAGTGGCTCTGGTATCACATTGTTAATCCCAGCCGTATGCACATTAATCGCCTCCTCTTTGA
4161_71	TGCAGGAAATATTTTGCTTGTGCTTTTCCACAAGGAGGTCGGAAGTCAGGGTCAGCTACACAGCTCAGCACTGAAGAATGGAGCCGAAAG
4171_34	TGCAGGCCTTGACTTGATGAAATGCAGGCTGGTGGTTGAAGGTGTAAGTTACAACTAACTGAGAAATCACCACACAGTGTCGTCATGAGA
4196_42	CATGCAAACACAATTTGCCTCGCACCTTCCCCTCGAGAATGCCGAGTTGCATTATAGATTTAGGCCTGTTCCCAATTTGCAAGATGGTAC
4217_87	CATGCCAAACTCATTGGACCACCGGCCTTCATTGGAGGCCTCAGGTGAAGCAGGTGCCATGCCTCCATACCACCAGATGGGGGCTCCTAT
4222_32	CATGCATCACTTATAGCATCGGTTACTCTCTCGAAAAACATTTACCCCAGTGGTCCATTCGTTACTCTATCCATCCATCACCTTTAGCAG
4229_42	TGCAGGGGGTGTTGTGTGCGTCTGTACGTGTGTGTAAGTGTGTGTGTAGATGTGTGTCGGGTGGGATTTAAAGTTGTGTTTGTCTGCGTC
4235_37	TGCAGGACAAGTACTCGGAGTGTGAGGACATGCTCTGCGAGGCCAGAGAGGACATCAAGAACTTGCGGAACAAGAGCTTACCCAACAGCA
4236_53	TGCAGGCTGCTGAAAGTGATCCATCCTCTCATCTGAGTCTGGCTAACATGGAAAAAAGGGTTTAGACGGAAAAAGTCTTAAAATGTCAGA
4258_8	TGCAGGAATTCTTCGATCTCTCCCGGCAAACACTGGAACTTCTCCTGGAAATCTGCCTCCACGGCTCCCTGCAGCTGGAGAGAAAAGACG
4271_17	CATGCATATGTACTGGTCGTCTTAGTAGCACAGAGGAAAACCACAGCCGCAGTTTTTTTGCTTTTGGCCAGTTTCCCCAATCCTTAGAGT
4273_24	TGCAGGCTTGTGGCCCCTTGACCAGCCATATATTATTCATATAAATATAGATAGCTGCGCATCTCAGAGGCAGCACACATGCCACATTTG
4283_13	CATGCTATTGAGCGTGAGAAGATATGGGAAAAAAAATAATAAAAGCATGCGCCTTAAAAAACAAACTTACAAACATAACAGCTCTGTAAG
4291_16	CATGCACATAGTTAGCACCAGTTATTTTCTTGGTATCAACTGTAAGGAGGGCATCACTTATTTTCCTAAGACTAAATGGAGACAAAAAGA
4307_19	TGCAGGCAGTCCCAGGTCACCCACACCCTCTCCACGAGACTGTACTGGCAGTAACCCATAGCCAAACCAAAGCCCACGTCTGTCACATAG
4316_77	CATGCTAACCAGCTAGCCCCTTGTCACTTCATACCTCAAGATGTGATAGAATAGACCTATACCTAGTGGACACAGCCCTTGAGGTACATG
4333_39	TGCAGGGTTGACATGCGCGCATGCATGTTGTGTTTCTCCTATGTCTGTTTAATTGTTTTGAGAGGAGGAAGGATGCTGCGTAACACACAT
4338_24	TGCAGGAAGAAAGAACAGTCGTTCATGTTGTTTTTGAGACGTGTTTGTCAAGCAACTGTGTAGATGTTAGCATGTAGATTGGTGCACTCC
4359_6	TGCAGGCGGATATATGTAGTTTTTTGTGTCTGACATATTCGCAGGAGTAAGGACCAACTCTCCAAATTGCACCGCCCTCCCTTGCAAGGT
4376_36	TGCAGGACCAGATTGAGTCTCTTCAGCAGCAGCTCAAACACAAGGTTGGTACAGGACATTAAAATGCAGAACCACACTTTTTGACTTTAG
4381_38	TGCAGGGCTCCCTTAATGTTACAGGCATGTGTTCTTCCTGATATCCTTAAGTGTGGCCAAATGTGATTTTAAACCGATTAAATTAATTGA
4390_64	TGCAGGTTACCTTGATGAGGCTACAGTGTCGCGACACACAGCGAGGGTAATGTCCCTGGCCTTGCTTGTACACTGCACGGTCCGATGCAC
4397_37	CATGCAAGGCACACCTCAGGCGCAAAAGTATCTAAGCATGACATGCAGAGCTTTTTGTTTAAGTTAGAACAGTGGTTGCTGTTGGATTAA
4410_30	CATGCGCTTATCTGCAAAGATCGACCTGAAAACGATCTGCGGACAGTCATTCGGACATCATACCAGTTACCATACCATACTGTACCATAC
4411_32	CATGCTCCACCCAATCAGACTGCACCGTGGCCAGACAGAATGATGGCGATGGATCACTATGGAAACCAAAGCAGGTGCGGCATTCATTTC
4419_70	CATGCCTGATGTCTCTGTCCCTGTGGCAGCCATGATTGCAGCTCTGTCAGTTTCTGAGCTGTTAATGGTATCCAGCCCAGAGGAAAGGGG
4427_21	CATGCGACTGTGGTGGCTACAGTTGACAATGCTAGCGGAATTGGTAAAGCATTTATGGAATAATTTATTAACGGTATCATTGCAGTCCAA
4439_49	TGCAGGATTTCCTCAAACAGGTCTTTCAAGCTGCTCTTTCTGCTGCTGCCGCTGTCTGGCTGTGCTTCTATACGTGGGGCTTTATGGAGG
444_80	TGCAGGTCTTCGTTGGGCCTGTCGCACTGTGAGTTTCGGTTGTCGACTCTTCTGGGGCACTTGGGTCTTGATCTTTATGGAATGATTCAC
4446_36	CATGCGTGCAGCCAGCCCAAGATCAAAGAGTGGAGACTGATGATGGTGGATGAGCAGTTTCCATTGCAGAGAAAAATATTAAAGGGACAA
4448_77	CATGCCCCAGGCTGTGTGTGTGTTACCCTACGCCCATGACGGTCAGCTGCCAGTCTCAGAACCTCACCATAGTGCCGGCTGGTGTGCCAT
4455_78	CATGCAGCAAATCACTTTACACGATGAAATCGTTTTGCTTAACGTTACCTTCGCCTCTTGCACCAAGACATTAGTAGCTCCTCTCTTCCA	BAYENV	T_0_WIN,T_20_WIN,S_0_WIN
4466_70	CATGCTGTTTAAAGATGGCTGTGATGTACACAGTGCTCTCCACCGCGGAGACGGGCTTGTTGAAGACGGCATACACAAAGATCACTCCCT
4467_28	CATGCATAGATGTGGCAGTAACACTTGAGGAGTCCACAGCATCTATCCAAGATGGCCACTGCCAGGCCTTCTTGCCCTCTGCAAGCTCTC
4475_51	CATGCAGCCTATTTGGAGTAAAACCTGTGACATAGGTGGATCAGCGGGTCGGGCTCCTTGGACCCAAAGGATTTAGCCACTTTAAACCAG
448_23	CATGCTGTGAAAGAGGCCTTTATTCTGGGAGAATGGTGGCACTCTGACTCAGCACTGGATGTTACCACTGGAATCCCACTAAGTAATGAC
450_23	CATGCATGAAGTGTCTGGTGTGTGTTAATGTGCCCTCTGAGTGCAGCCGGTGCCAAGCATTGATGACAGGGGCGCCAGAAACTGTGTGTG
4503_13	CATGCCAACGCATATTCAACCCCATGTATTTGCACCTTATTCGAGAGCAAACACCCCATTATTTTGCAGCTTCCACTTTCTTCCGAGACT
4504_57	CATGCACAAAAACAACATCAACAAATATTAAATATATTAATATAAGTGTAGAAACACATTATTGTATCTACTTCACAATTATCATCAGTA
4511_17	CATGCGACATGCCCTGATGTGATGCAGTGGTGGCTGGGAAGGACATTTAAATTGCTGGTGGTGGGAAGACCTGATGCCTCTTCTCTCCAT
4518_67	TGCAGGGCAAAATGCTCCAATGGTATGTATGTTTATGTGTTTGCGGGGGTGTGTGTGTGTGTGTGTGTGGGTGTGTGTGCAAACACAACT
4539_26	TGCAGGGTTAGACACACAACAAACTTTTGGATAACATAATGAATGGACATATGTTTTTCCATTCCATTTTAAGAATTAGTTAATTACAAA
4594_14	CATGCGAACACACACAAAGACATATTTTACAGTTTTTTGTTTCTTTTAATGAACTTACACAGTAATAGACATCCAGCAGCAGGCTACTGT
4630_37	TGCAGGCCATGATGGGAGTGGAGGAGCTTCTGGCCGCACTCTTCCTGCTGCCCCACAACCTCGACGTACCCAGCATCCTCGGCACCCGCT
4632_14	TGCAGGCTACCTAGAAACACACCAGATTGACTATCTTGTATAAACCTCTGATAAGACAGCTCGGTCACTGCGTGGCTTTGTCCGCTGTTG
4636_26	CATGCTCATATAGCTCATGCACACACTAACAACATGGAGTGCATGCATTAATTTAACAACAGTGACATGCAGCATGAGCTCGTTTTTTTC
465_39	TGCAGGCTGCATCCCCTCACAGACACTCTGCTACTAATCCGCCTGGTGCTCAACTGCTTCACTTGCATCCAACAGGATAATGCTCCCTAG
4655_5	CATGCGACCACAATTAAAGTGGACAGGTTCGCAGCAGCTTTAGCAGAAGTGCTTTAAATGTTGGTTGGTCATAAAATCGTCAGCTCTGCG
466_34	TGCAGGTGGAGATGCTAGAGCGCAAATATGGTGGGCGTTTCATAACCCGGCATGCAGCCCGCACCATCCAGACAGCCTTCCGCCAGTACC
4666_65	TGCAGGATGACCGAGGTGATGAACTCTCTGGAGCCGGGTACGGAGGACTTCAGCGGGGGTGGAGCGGCAGCAGATCAGGGCTCAGTATCC
467_48	TGCAGGCATGAGGGCTGATGTAATAACAGGTGACTGCCATCTAGAGCCCGTAGGCTGGCACTACACTTTGTACTTGTCCATTTCTTGCCC
4676_56	CATGCAAACTATACACGCACAAACAATCACAAAGCCCGTCCAACTCTCTCTCTCTCTCACACACACACACACACCCTCCAGCTTTTCCCC
468_51	CATGCCAGTGAAGATGTTTTAAGAAAAGTCGAGTCATGCTCCATCTGGAAGAGTCTCACGGTCAGGATGACTCACGTGTCTTCAGTAATA
4689_53	TGCAGGGATCCCTCAGTGAGCTCCACTCACACTTAGTCTACCAACTAACACTCTGTCCACAAAACTCTTTCCAAGGAACAGAGGCAGCCA
4705_72	CATGCTCTCACACAACTATCTGCTGCCATTAGGCAAATCTCTCTCTGTCACTTGCTCTGTCTGACAGAGCAGCAGTAAAGAGAAGCCTGA
4706_16	TGCAGGGAGTTGTCCAGTTGCTGGTTGTGATGATGATGACAGTGGTCTCCAAACTTTGAAGCATCAGCGGGATGCTGCTCTTCATTATGG
4715_35	CATGCTGTGCACATGTAAACACAAGCAAAGGTCAAGAAACTTACGTCTGCGCCCTTGTTGAGTATCTCTGCAGCTTCATCATACTCTGGC
4729_61	TGCAGGAGAGGCAGAAGGGACGCAACCGCAGGACCCATGAACTGGAGAGGGCCCCCCGCAGTGTCTGACCCGCGAAACCTTGACTTTTAC
4739_81	CATGCCGATCCACTGTCCGCCAGGCAACCGCATCTGGTTTTCAAAGACTTCCTCTGTGAAGGTCATGTGACCGGCGTCCACATCGAACAG
4767_63	CATGCACCAGCAGCGGCAGTAACATTACGAAGATCAATAACAACCACAAGCTCTGTTATAGTACAGACTCCAATGTGTGCTAGATGGATA
4793_26	TGCAGGGGTTTTCTGACTTTGTTGGCTGTTTCATTGCACTTTTATGTGTTGGAGGTTGTGTTGTCTGCTCAGGGTACAGCGGAAAGCATC
4804_6	TGCAGGATGTAGCTTTTATTTAAGTTAAATTGAATGAATGAAATGTGGCAGCGTGGACGCACCGATCCGTCAGGTGGAGCCGGTGGGACA
4810_70	TGCAGGCTGATATATGTAGTTTTTTGTGTGTCTGGACCAACCCTCCAAATTGCACCGCCCTCCCTTGCACAGTTTAGCCTGCAGCACCAC	BAYENV	T_0_SUM,S_20_SUM
482_58	TGCAGGCGGAGAACACTGATAGAGAGAGTGACAGGCGGTGTTTTGTTTAGCTCTTCTTGTTTGTCTGGCGCTGTAAGACAATGGGAGATG
4823_49	CATGCTTTCACTGTAAACATTCCTCTTCTCATTTTTCTCTGCAGTTCCCCTCCGCAGGTCTGGTTCTGTCTAGGTAATTTGTGTGTTTTG
4824_78	CATGCATCATGTTGCTCGGCCTATCCCACACTCTTGAAACACTGGACGCAACAAGCGATCCGTCCTCCTTGAGGCTGCGAGTTTTTGAAC
4834_9	TGCAGGACACGGCTTACAAGCAGGTAATGCTTAGAAGCTCCTACATCCTCCATTTGAAAATGAAAGCTGGATATTAAGATAAATTGTTCA
4849_15	CATGCCAAAATGGCAGTGGCATTACAAAAATGAATCAAACTAAATGCAACTACATTTTTAAGAGTAAATGTTTATCATACTCACAATATC
4853_38	CATGCTAACACTCCCCTTGACCGCTCCTCTCTGGGCAGCACTGGGCATTCACATTGCATTCTCTTGATATCTCTGTGAGATTTGCTCTTC
4857_28	CATGCTGCTTTTGTCTTGTCAATGCTCATGCTCCATCAATGCTCTACCCACATATACCTTCAGGACAAAGAAGTTAATGCCATCCTGCAT
4874_9	CATGCCCATTTCCCCACTATGCTCTGACTGCACCAGCGCACCAATTTTGGTGCCATCATCTGTTAGCGAGACCTGCTTTCCCTCGAAATA
4875_57	CATGCAAAGTTTGAATAAGAGCGGAAGCCCTGAAAGCCCTACAGTAGACTATTACTGTATATTATCTACATGATAATAGTCTGCTCACAT
4881_50	TGCAGGGAGGGCATGAGAGGGCCGCAGCCGGCCCGGATTTGGCATTCCTACTTGTGCAAATATATTCCGATATTGGAAATGTGCTTCCCA
4900_10	TGCAGGAGCAAAGAGGTAAAGTAAGAAGATATTAATTATGCTAATCAAGTTAAAATTGTTGGTTTTTGTTTAACATTTTTATCTTTGTAT
4919_74	TGCAGGCTCAGGATCTGGCTATTAATCCATAATTCAGATCATTTATAACCCCACTGCTTGAATCCAGGTGTGCGATCGACACTCGCGACG
4934_25	TGCAGGAGAACTCCATGCATGCTATGTATGTTTGTCTGTCAGAGAGTTCGATGCCTCAGGCTTGACTGGCAAGCTGCCCTGACTCCTTGG
4945_60	TGCAGGTCCAGCAACCAGCCCGCCTACAAAGGCAGTTCCTCCTGCCACCACCGCTCCTTTGGTGGAGTTTTTCACCGCGACCTTGATCTG
4951_53	CATGCAATCTTCACAAAAACGATGACAGAATAGGGTATTTACACCAATATAACCCCTTCACATAAGCCACCACAAATACCATCAAATACA
4956_26	CATGCAAATGCCTGAAATAAAGAGGACGCTCTCATATGCATGTTCGAAGTTCAGCGTGCTGCACAGACGCACAAAAAGCGTGTGCACGTG
498_15	TGCAGGGGGGTTCCAGCGTATGACATTTGGCAATCAGTCATATGTTCCACTGATTAAAAGGATTACATATGTTACATTTCCAGAGCTGTG
4996_14	TGCAGGCAGACACTATTGCAGCTTTTGTGGCTACCTCTTGACTGACACCTCCCCCGATCCATTCAAGCACGGTTGGCGCTTGGAAGGCAG
5008_24	CATGCTTGCCGAAATGGTGATGGATCCTGTGGCCCCAATATAATCATTAGCAGTTAGGCTAATTTCTGTCCATAGGTTATCTCCATTTGG
5009_88	CATGCGTTCAGTAAAAAGTCACTGCGGGCGCTGGCGTGTACTGACTTGTGTCAAGGCCGTAGAAATCCAAGAGGACATGACGGTCCAGTA
503_64	CATGCCATGCAAATAAAGGGGTTTGTTCTCCATCTGGCCAGGAACACCTCTGGGGATATTCCGAGCCATGGAGACCAAATGGTTTTTGCA
5039_49	TGCAGGTGCGCTGAAGTCTCATTACCCAACTATTCAAAACCACTTATACCAAGGGTAATATGGAAGCTATGAGATTCACTATATAAAGCT
5053_74	TGCAGGGAAAGTAACAAGGCACCGATCAATTAGAGATGCAGGATAAACCACTCAGCATTTTGTGTAAAAGGACCCAGGGCGATTCTTTAT
507_71	TGCAGGTGTCTGTTCAGGTACCGCGAGGTGTCCTGATGAAGAGGACGACAGAGCGAGTTAGCAGAGAGCGTGGCATTACCTGACATCTGC
5074_30	CATGCCGACCGGCATTCAGCTGGGGGATCTACAGGATCTGGAACACTGGGAGGAGTGTCAGGCACTGCTGCAGGTGTCACATGTGCTGGG
5079_31	TGCAGGGACCGACTTTAAAGACTACAAGCACGGGCACCTAAATGGTGTGATGTAAAAGTTGAGGAACAAAATGGCATTTATTGACTCTTA
5101_61	CATGCAGCTGTTTTAACAGAAGCCAGCGTGGCAGAGAGCAGCAACAGACTGCTCCTCTTCCAGCACTTTACTGTTATTGTTGGAGCTGCT
5130_24	CATGCACGAGAATGATTGACAGTTCTCAGACACTCTGCTTGGCTCTGATTGGTTGTGTTGATCCCAGAGCTGTGGATTCTTGCAAATCAA
5133_78	CATGCTTACCAACTAAACTTTAGTGGTGAGCATGGTAAACATTATACAGTATCTGCTAATCTACCTCACAGAGCTGCTAGCATGGCTGTA	BAYENV	S_20_WIN,S_20_SUM		caspase-3-like	N
5139_77	TGCAGGTGAATCAACTGGGAAACATTTCTAGTCTTAACCAGCCTTTAATAATCAGGGTGGGGTGTCATCTGGATGTTGATAAAGTGTTGG
5166_6	CATGCGTGGAGGTTTCGCTCACCAGACGCCATCTTGTTGTCGTGGGCAGCGGGGCCGTCGCTCAGCACGTTTTTCACCTGCATACGTAGA
5179_64	CATGCCTGTGCTTTTCTCTCCAAAAATCTTTCCGCTGCAGAGAGAAACTATGATGTGGGGAACAGAGAACTGCTGCCGGTGGAGGTGGCG
5191_32	CATGCCTCTGATTCAGTTTCCAATTGTGTGCCGCTAATTAACATTTACAGTCTGGGCGTGTTCATTCCTTTTGTGAGGAATCTCCTGTCA
5194_6	CATGCCCTCAGTTTGTGTTATGTCTGTGTAGGCCAATCTGCGTTTCTATGAATGCAGTTGTATGGTTTCATATATTTGTGTGTGTATGCA
5195_8	CATGCTAAAGATGGTGAAACATGCTAACCCTCAGTGTGTTTTGAGCTTTAATCAGAGCCATGCTAGCTGTTTCCTCATGCTAAGCTAACC
5196_32	TGCAGGGGCAGGGCCCGAGGAGAGTGGGTGATGGAGACGAGCACTATTTAGTAATCCTATCAGCTGCGTTATGAGCGTCTGCTCCTTGCG
5198_25	TGCAGGACAGTCGCACAAAACTATCCACAAAAGCAAGATAAGAAATCACTCAAGGCTAAGATTGTGATTAGCGACACTGACAGGAGGCCA
5199_27	TGCAGGACTATGAGAACAAATACTCTGCAGGCAGGTTAAAGTCCGGAAAGATCCATGGCACTTGTGGCTGCCTACTGCTAACAAAACAGC
5216_10	TGCAGGCCTGAACCAACATTCAATAAGCCCACAGCAGTGCCCGCCTGATGGACTTCGCTTCCACCGCGCCGCAGAGCCTGACAGGAAACA
5217_47	TGCAGGGGCACAATTAGAGCCGGGAGCCAGTGGTGCAATTTGACATATAGATATATAGAAAGACTGTGCAGGGGATTATTTTAAAACTTC
5231_62	CATGCTATCACCTTGGGTTTTTGTGACAAGGCCATGGCAATTAGCTTGGAACATGGGGGGAAGAAGGGAAAAAAAAGGCTGAACACATAA
5236_85	TGCAGGACGCACTCAAAGGGGACGTTTTTATCTCTCTTGGAAGAAAACATCTTCAACAATGGCTGGTAAAAGCATCCTCCATGCTCTCTG
5266_13	CATGCTACTGGGAACAGTGCTGGTTGTAGAGTCTGACAGCAGCAGGAAGGAAGGACCTGTGATACCTCTCCTTCACACACTTGGACCTGT
5277_66	TGCAGGAACACGTATTCCTGCTCACACATTCTAGGATTTAATTGACCCTTTCATTTCAGATCCAGTCTATTTAATATTATTGTTGCTACA
5280_64	CATGCTCCACACCCTCTGTACCCTCTCCTCCCCCTCCATCCCTCTCTCCACATCCTCTGACACCGTTTTGAGGTCGCTCAAACCCGCCCC
5282_43	TGCAGGCTGTGAAATTTTCATGGCAAGAGAGGAGAAGAAAAACGCAAATCAAGAGAAATGTTCATCCATAACTGTTCTACTCCGCTTGAG
5294_47	CATGCTGGAAGCGGCGATGGATGTGTACACGTTCATGGTAAGGATGACAGCATTCACAGGCACATCAGGAATGTCCTTTGGCAGAGTCAC
5297_19	TGCAGGTCACTTCCGGTCTCGTCTATTTTCATATTTTATTTGTCTCTTTTATTTTGGTTTTGTACCAGGGTGCTGGTGAGTATAACTATA
5321_48	TGCAGGAAGACGAGATATCTGTGGAGTGGAACACAGAGAAACTGACTCGGGTCATTATTTAGATAGGATCAATATCGGCATTCCCGTTCT
5340_79	TGCAGGTCCATGCAGACAGATCTACTTATTATTAGCGCAAAAGGTCCCGCCCACTCACCCTGCTCCCCATCCCCTGATTAAATACAATGC
5363_80	CATGCACCTCTATTTCAAAACAAATGTAACATCGGTCATCATTACTACAGTAAGATTATCTGTAATGTAAAATACACTGTGTGCAATATG
5372_25	TGCAGGAGGTGAGCTACTGCCAGGGGATGAGTCAGATCGCCGCCCTGCTGCTGATGTACATGAACGAGGAAGACGCCTTCTGGGCGCTGT
5394_44	TGCAGGAGCAGTCATCCTGAGGCAAGTAACACTGCTACTAAACTGACATTAAACTACTTCAAAGCACACCGGTACCAAAGTCCTCCTAGA
5418_13	CATGCCTGTGTGCATGTGTGTGTGTGTGTGTTTAATCAAAGGTACTGTAGCACCATGACTTTAGCCTCAGGGCCAAGTGAAAAGTAAGCA
5423_53	TGCAGGGCATGGGCCAACGTATCCAGTGGAAGAGAGTGTCTAACTCCATGCATCGTGTAGACCCTGTTGGAGTGCTCTCACGCATGACAA
544_48	TGCAGGGAAAGGCTGATCCCCCTCTGAACAGCCTCAGATAGCTGATCCAGCTCAGCTGATGTCTCTCAGGAGCAGCAGTGCAAGTCACCT
5440_33	TGCAGGCTGAACGCCAAACAGACGCTCACGCTGTGCTGAGAATAAAACTTCACAAAGGTTAATGTCACCGAAATCTCTGAGACCAAAACG
5443_33	CATGCGAGAGCAAAAGACACTGAGTGCACAGAGCGTGGGCGAAGCAAGAAGGATTCTGCTGCAGAGTCTTGGTTTCTGCAAGATGAAATG
5451_83	TGCAGGCTGTCCAGGATCTCTCCTTTGCCCACGTCGCTGTCTCCGACCAGAAGGAACTTGAGCAAGTAGTCGTAGCTTTTCACTGGGCTG
5462_36	TGCAGGAGGCGCTGTGGCTCCAGGCAGCAGCCCGCCGTCCCAGCATCCTCTCTGTCCCTCTGACATCACACCTCAGTGAAGCCTGTCAGG
5463_68	TGCAGGCAATTGAAGGGAGGCAGGGAAGGGGAGTCAAGGGAGATACATTTATTGAAATGGCCTCTAAGGTTTCTCTCTCCCTTATATTTT
5468_15	CATGCTGATCATCATATTATCCTGTCTACGTCTGTTGGCTTATTTAGTGCATGTCGCTCGCTGAAAACACAGACAGGGCAGGCCCAATTG
5470_34	TGCAGGTGTTTAATGGTAACTGCAGTGTGTTGTGCTGGGCCTCCCAGAAGACAGAGGATCTTTGTTGTCCAAAGGGCCTGGGTCTGTTTC
5481_80	TGCAGGATTGTGAAGGGACTGCATGCTTTATGAACATGTCAGAGAGCGTAAATGATGTATGGAAGTGATTCTTGTTTGTATTTTGGAATG
5496_37	CATGCACAAAAACAAGTGTATGTGTTAACAATTGACTCTGGTGCAACCAGGTGTGCCCCCTGGGGCTTCATGAAGGTAGCTTCACCTGCA
5512_12	CATGCTCGCTAACGTTAGCCTCAAGATTGTTTGCTGTTTACTGTGAGCCGCTCTGAGACGCCTACAGATGTAATCATCCAGATTCTTACA
5517_59	TGCAGGTTGAACCCTGGCATCACAATAGGCGCGTTCAAATTGACCTCCTGCTGCCTGACCGCATCAGCGAGATCTGCTGGCGGCTGTAGG
5518_84	CATGCCCTTGAAGGGAAAATACTGAGTCAGCAGTGGCAGCAGAAGATTGTATGGCTCTAATCTATTGTGTATAATAATTAAACTGTAATT
5528_40	TGCAGGAGGAGGTGCTGTCTGCACTGACCCTCCCTGGATGCTGGTAGATGGAGAGGGGAGGCGTTACCCCCGGCGACGGGGCTGCGGCTG
5533_21	TGCAGGTACGGTATGGACGGGGAGATAACATCCAGCAGGCTCTCTGATCTCCTCTCACTCCTACTGGTACCCGCATCCTCCGCCTGACAG
5549_26	CATGCAGAGTGTGAGCGAAAAACATGGTGAGCCGTGTCGTCTTTTAGCTGCATCAAAGTTGCTAACAAGTCGCATATCTATCATAATTGA
5576_7	TGCAGGTTCTTGGAGACAAACAACACAGAAGGATCTATGTTCCAATAAACACAAACCTCGGCAGGGGTCAGGGGTCGAAGGTCACGGGAC
5586_27	CATGCTTGATCTTAGTAGCTCATAAGCTGCAGTGAAGATTTCAGCTTTAAAAAGGGTGCAATTAACATATTTTCAAATCAGACTATTTCT
5587_49	CATGCTTGGAGTCTGCCATAGGTGGAGGAGTCCTGCAGTACCTCAGCTCATTTTGATTAATGGACCTCTCTCTGCCCCTGAGTGAGCAAT
5595_71	TGCAGGTCAGGTTACCCGGAGCAGCCAAGGGCTAACCACTACCATCTGGCCTCACCTTCCATGTTCACTGCCGCTCCAGGTCTCAATGGC
5615_23	CATGCTTTGCAATTATTATGGCATGGTACAGGTTGGTCCCATCCTCCTTGCACTTTTGAATGTATGCAGACACAGACTCAACGTACTCCG
5622_62	TGCAGGTGAGAGCAGAACAGGTGGATGAAATACGAACACGTCTTGTTGTCGGTATGTTTGTCCACAAAGATGGAAATTTGACCAAGACTG
5630_13	CATGCGTGCACACAGACACTCAGCAAGACAGGGCCTAATGCAGCCTTCAATAACAAAATCCATGAGGGAATAACAGATATTGAGGCATTA
5632_35	CATGCAGGCATTTTTTTATAACTTAATAATTTTTTTCCTCAAAATGGAAACATGATGTAAAAATTTTTAATGTCAGTCCACTATTGTTTT
5636_7	CATGCACGGTTTGGGGAGTTGAGCTCTATAGCTCTAGGTTGAGACACAGTGGAACCATTCATGATCTACTATCTGGCCCCCAATGGCCTT
5640_63	CATGCATGCCCGAGAAATTCTGGAAGAAAGTGCTGATATTGACTGTTGTACAGCTGATAAACAAGCCCGCAGGGAAATATCACACGCAGC
5677_34	CATGCTAGCTGTGTTAGCTACTGTTAGTGGCTAGTTAGCAGGCGAGATTTGAGATTTACCATCCTGTACGGATACATGTGAACTGTCAGG
571_51	CATGCAGCCTGCCCCCCATTCCGGCTCTGTCCTTCCTGCGGCCAATCAACGCGCGCCTCATTACATATTAATACAATGCACATCCGGACC
5717_84	CATGCATGTGTGTGTGCATAGGTTTCTCTTCATTCAGAGGATTCCTTTCAGTGTCATACATGAATGATGACACTGTAGCCAAAAGATGGA
5742_11	CATGCAAACACGTCCACAGATGCCACTTGTTCAAAATATTTATACATGAAATGCTTCAGCGCCGACAGAACAGAACAGATCTTTATCACC
5755_45	CATGCGCTCTCACCACTCGACCACCTGCAATGATATCAAATGTTTAATGCCTCGAAATATGTGCTGGGACCCTGTTTCTGATGTTGCTGA
5771_31	CATGCAATCTGTTCATCAAAACACTCACCATTATGTGCACACTGAGGGTTTGATCCGCACGCTGCCATATGGTGCCGTGGCCTGCATACG
5796_45	CATGCTGATGCTGCTGCCCTTCCTTCTCCGCCAGCACAAGGTACCGTGCAGCAAGAAGTCAAAATCTAAATTCCTCCTAACAAAATACAC
5805_27	CATGCGGGAGGCGAGCCCCGGCAGCCCGAACTCCTCCGGGATGATGCTCTTCCTCGCCAACATCTTCTGCTTCTCCTCCTAAAAGGTCGA
5807_57	CATGCATTTAGCGTGCATGGCTAGCTAACCAAGCTACATATACGTCACGCACTGTTACGAGCACGAGCCTCTTGTCCATGAGTAGACCAC
5822_58	TGCAGGGTGTTTGTGTCCTGCTCAAGGACACTTCAGCTCGATTCAGCCTCAGTCTGCCGGCTGACGAGGCACTCGGACCATCGCTCTGTT
5831_81	CATGCTCTCATAGACACAGACCTCTTTGAGCTCTATGATCTCCTTCTTGTCTTCCAGCTCTTTCTGTTCTTTCAATATCTGCGTTTCATG
5835_13	CATGCACTGAACACGTGTGATCACACAGCAGTGAGTGTCGGGCGAGAGACGACACAAGGCGCTGCGTTCAAAGTCCCATACTAGTGTCGG
5836_11	CATGCACGTATTTGCAATTGTCAGCTGACATATGGCAAAACCAGGGCAGTTGCCCAGCTCACTTTGCCCATTGGTCATCCAGCCTTGCAC
5843_47	TGCAGGTTAAGTGCCACAAAAAAGTTACAAACTTACAAATGGCATACTACAGAGGGATGATCATATCACCCACACAAACATGCAGCTCAA
5847_30	TGCAGGATTTACCGATCACAGAGTAATTACATGTCATCCAGTTGCTGTAATTGTGTTACTATCAAATTCCAATCCAGCCAGCAGTGGAAA
5890_11	TGCAGGTGCATGTATTCACAGACAGCAACTGTAGTGTGTTTCATGTGTATTTATATACTGTGAATTCTATTCATATTGAGGATACTACTA
5902_37	TGCAGGGGGATCGCAGTCCCGAGGACCCGAGGGTGGAAGGTGCTGAAACGCCCGGGGAGCCGCTGTCACTCCGGGTGCTTTACTGCCCGC
5905_12	CATGCCGCCGTAGCCTGGCTGGCCGCCGTAGTGTTGACTGTACATGAGAGGCTTCATGCTGGTCGCTGGGTCCGAGGAGCCCAGGTACTG
5928_12	CATGCGTGTGATTTTTTGTGTGTGTGCATGATTTATCCGCGTGTGTCCACTGACTCACGCCCAGCTCTCCTTTCCCCTCCCTGCATACGT
5937_88	TGCAGGGCCTCAGTGCCTTGCTCACTGACACTTCAGCGCTTCATGTGACTCACTGACGCACTCAGAAGCTGCAGCAGGTGTTTAAACCGG
595_28	TGCAGGCCTTCCTGCAGAGAGGAAAAAACTAAGTTAGTAGGAATTCAAATCTGAAAGACTCTGAATATATTCTGCGATTTGAATCAACTG
5975_17	CATGCGGTGCACACCAACACTATACCTTACCAAAATTAACTCTAAGTTATGCATAGGTGTAGGTGATGTGGTGACGCCTGACACTGATCA
598_34	CATGCAAAAACCAACAAGTCAAAAGACACTGCTGCTGCTTTAACAAGTAAAGATATAATACCCTGCCGGTATGATAAGGACTGTGGGAAC	BAYENV	T_0_WIN,T_20_WIN		rho GTPase-activating 20-like isoform X1
60_69	CATGCTCTGTTTATATTCCTCTTCCACATTTATAACTCTTTCTAATCTTAAACCTCTTCATAATCCAATCATTTCCCCTCTGCCCTATTT	OL			neprilysin isoform X2
6007_29	TGCAGGTTCTGGCCAACTGCAAACAGAACAGAGACTTCGACAAGCTGCTCAAACAGTACGAGTCCAACGCCGCCTGCGAGGGCCGCATGA
6030_56	CATGCATCCTTCAGTATAACCACAACTGCTCAACTGTTTCCCTCCTGCTCCTTATCTTCAGCTCCTTTTAGGTTAGAACTATCATCTGAC
6036_79	TGCAGGGAACCCATGACCCCCCCTGTGTTACATCATGAGACACATGATTCTCCCCAGAATGAAGCCTAAAGCTCGACATGAGCTCATGTT
604_70	CATGCATCGACAGCGGCATGCCCCGACGCGTGTGGACTGCGAGGGCCCGTTCAACGCTGCTTGCAGCTTTAATTTCTTTTTAGGGGGCCA
6040_17	TGCAGGGTGCTGAACTAAACTTAAGAGACTGATTCCGTTCTGGAGCCCTTTATGTTTGTTGGTGTGTATATATGTGATTGTGTTTTATGT
605_42	CATGCGGCAGGCTCTCGGCGGAGCGTGACAGCGTTCCTTGTGCATCTAATGGTCTGCCGGCGTTGAGCCAGGTTATCTGCTGAGCCTTCG
6052_51	TGCAGGGCGAGACTGACAAAGTGACCTCTGACCTCACATTGGTCACTGATAGAAGAGACGCACTTCGAGATGCTCCATCTCTACACATGC
6065_11	CATGCACTTAACTGCAAGACACAACAAGCTGTTGGCGATGAGTGATGGATTTATTGTAATCCTCAAAAAACACACTGCAGAGCGAGAGGG
6070_25	CATGCTAACACATTAAACTAAGATGGTGAACGTGGTAAATTCTACACCTGCATGGCAGCATCGTTATGGGCACTATGAGCCTTTTAGCGC
6101_14	CATGCATCTAGTCTTCTCTCAATAAAGGGGCCATGCTTTGCAATTTGATCCAAATAGCCCAAAAATGTTCCTTATTGTCCGAGTCATTAG
6126_31	CATGCTGTATGTATGGAGGTGTAAAAGACTTAGATAATTACACAAAGATTGTATCCGTCAGTCAGTCTTTGGGTGCGGTCATATTTCATT
6134_40	CATGCAACACCTGCCTCTAGGCTCTGCTTCAGCTGCTGGTCTGCTGCAATCTGTTTGTCTCTGGACATCCTGCGAGGTTGCTGTTTGACA
6148_57	TGCAGGAGGCGCCATCGCAGCTCGCACACAACAAAACACGCAAATAAAAGTCTGCTGTGGTGCTTCACAATAAAACGCCTGTGTCTCTTC
6151_27	CATGCAAACATGCTAAACTAAGATTGCGACCATGATAAACATTACAGCTAAAAAAACATTTGGTCATTCCTTTTTGGAGTCACAAATATT
6170_27	TGCAGGCTCCAGGTAAGCCCTCTGACTGCGTTCATCCCTCACACCTGACAGATGTCACTGAACGCTGCATATACAATAAACACAGCTCTA
621_38	CATGCAGTTTCTTGCTAAGTGATCGAGTATTTGGCCTCAACACTTTATGACATCAGCACGACATTTATGCTTTTCTGATGTAATCAATTG
6214_66	TGCAGGACCAGCGCTATGGTTAAGCACCGACCCTGACTCTTGTGTGCGCGACCCGGGGCAACCAGCGATCAATAAGCATCATGTGAGCAT
6219_10	TGCAGGGATTTGGGATATTTTGCAACCAGCAACTTCAGTAGAGTGTCTTTTGCTTACACGATAACTTTTGTGCATCATCTCACACAACAC
6220_17	TGCAGGCTGACTAGATGTAGTTTGTTATCAGTCCTACGGTGGTCGTGTCATTAGTAAATTTCACGATGGTGTTGGTGAGGTGGATGGGGG
6245_53	CATGCAACATACAATACTGAGAATTAGTTAGGGATCGTGTTCTGCTATAGTACGTACCGTCTGCTCTTGGAGTGACAGGGAATGTCATGT
6248_74	TGCAGGAAATGGGCGGGGTACCCAATGCCAGTCAAAGAACACAGGACCTAATCCAGCTGACGACGCAGAATCGCCAAGTAGTCTGCCAAT
6267_48	TGCAGGAAGCAGCAGAGAGTCAAAGCAAAGCTGGTCAATTTGGCCAGAATTTTAGTTTAACAAATGAACTTACATTGCAGTAATGCCGCA
6290_74	CATGCATAAAGTCCACAAGATTAAGTTTGAGACGAAAGTCGGCATGGTTTAATCCCACTTTCATCACGCGTCCCATTAACCTGTTGACCG
6297_22	CATGCACGAACCATTTGACGTCGGGTGAAATCAAAGGTCCAGGATGAATAATCACCGCTGCCGGTCCAATAACAGAATGATTGATTGGCC
6320_11	CATGCATATGGGTCATCTCATTAGGAATGGTGCTTGTTGAAATGTTTTTGCTTCCAGGTGTGTGTTTTTTTTAAACGGCTATTATATCAG
6323_23	TGCAGGCAAATGGCTTTTTAACACTATGCGCAACTGAAAAGCGGGAATCAACATTCCTGAGTGAACACTTGCGGGTCCCAGGTGTCAAGG
6326_15	TGCAGGACAACATACGGGTTACCAGATAACCAGCAGTTAGCCAGCTGATAATCAGTTCTGTGATGATTATTTTGAAAAACAGTGTAAACC
6350_10	CATGCTGCATGGGTCGTCTGTCAGTGCGAGCGTACAACCCGACGCCCTCTGAGCGGTAGTCGGGGATCCCAGACTCTGTGGAGAGTCCAG
6354_60	TGCAGGGTTTCCCTGCATTCCCTATCCTCTACACACAACTAAATGTCTGCCTCCTCAAATCTCAATACCCCTGTCCCAACTCTGAACCCC
6397_10	CATGCCCCGGCGCAAGGCATGCCTGTGATGTCACAATAAGTATATATACGGCTACAGGGAAGAATTTCTTCCTCCATTGTTACATTGTAA
6398_14	TGCAGGAGTCCAGAGGTGGTGGATGCTATAGAGTTTGTATGGGACTGTGATCGGGACAGACTGATCAGCAAGAACACATCAATGCTATTA
6400_17	CATGCATTTACTGTATACACACTTGATGAAAGCCAAATGTGTAATGTGTACTAGTATATTAGTAAATAGTATGATCATTGTATCGTTGTA
6412_14	CATGCATCACGATTAAGGCAGCACTGCGCAGGGCTGCTTGATCTTGAACTCGCCTAATACCTTCCTGAGCTGTGCGACCTGATGACATCA
6419_81	CATGCTGATGTGATGTGTGGAGTGACAGAGCTGATCACTCCATCACAGCCTCTCTGAAACACACTGAACCAGCAGAGCAACATAACACTC
6426_84	CATGCCCCGAGGGAAGTCGTACACGTCTCTCTGAGACCCCGCCCCTGAATGAAGGGCGGGTGGAGGCACGTCGTAAATGCCTTCGTTGCC
6429_79	TGCAGGCATGAGCGCTTTGGTTCATAAATCTTCCTTATCATTCTGCTGTTTTTACAACCGTAACGTAATGATTGATGGTCAGAGATAAGG
6430_36	TGCAGGAAGTAGTAGCAACGCTCCACCTGTAGAAAAGAGGAGAAACAACAGAGAGACATGGTCAGTAAACACAGAAACTGTGAGGGGCTG
6441_64	CATGCATTTTTGTCTTTGTTCCATCATGCAACAACTGTGTGTTTGTATTTTATTATATTCCATTGTATTCTATTCCAAAAGCTTGTATTA
6443_28	CATGCACTCTGACTGTGGTGGAACATTCTAGCCTGTAAGTATTCTTTACTTTTATACTGATGGATGAATTGATGCTGTGCATGTTTAGTT
646_71	TGCAGGGAATTTCAAGGGTACGTTGTATAAAACTGAGGGGTTTTCGGTTTGCCAGTCAGCTCTCCGGAGCCTATTTGATTAACTTACTCA
6462_25	TGCAGGAATCTGATCTGAATAACTCATTTATGGTTGCCAGTCAGAGTAAAATTTATCAGATGACAAGGAAAATGTTATTTTTTCTAGTTT
6466_69	CATGCGCTGACTCAGTTTCCACCACCAGTGTGTGAGTGTGCCTTCTGTCTCTGACATGTCAGTGGGAAGCTTCAGCTCTGCTCATCCTCC
6472_40	TGCAGGATGAGCGAGGACCGCTAACTGCTGCTGAGCCTGCTGTTAGCTAACAACACCAGTTAATCATTGAACACAAATTGGCTGCAGGCT
6482_43	TGCAGGGACTTTATCAGACTCATCTGAATGCTCCACCCCAGAGAAAAAGCATATCAGTTATCACACTGGCTTCATTTAAATATACAGTAG
6498_64	TGCAGGCTTTTGAAATTAAAAAATGCTTCAGCTCGAGGCAAAAGGAAATAAAAGTGTTTAAAATTTCATTATTTGTTTTTCTGTTTCCCA
6507_85	CATGCTTTCCAAGACAGTTGGAGCACCGGAACCAACCTCAGGGTCCAAAATATCACTGTATGAAGATAAATTTCATCTGACCCAAAACTA
6509_34	TGCAGGTGAAGAGCAAGGTCCACCTTAAAGCTCTGCAGGCCAGTGAGTCAACGGCTCCCCAGGCCCTGACTGGTTATGGATGGATGGGCC
6512_57	TGCAGGCAAGGGTCTGATGCAACTGAATACGTTAAATATGCATTCTGTCACGCCATGTATACAAACCATGTACCTAGCATTTGTTTGGTA
6528_14	TGCAGGGCAGCTGCCATTTGGCACAACAAGAAATACAGGAAACGAAGGGACTCGTGCAATCAGCCGAGCGATAGCCACTGATGTTATGTT
6533_8	CATGCGTTCGCTCACTCCATTCGGTGTCTCCGGCATACAGTGCTTTCTTACCCTGCCGAGCAATAACAACAAAGGGATTTGCGAGCATGT
6539_5	CATGCGTAGTTAGACGCAGCAGGAAGCTATTTGTTTCAGACGCATCAGATAGTCATCTCGGTGGCTTTCATTTCACGCTGACTGAGTGAG
6573_54	CATGCCTGGCAGCTGCCACCCACCTCCTTCTGGCACCACTACCGCGGTTGCAGACATCCAGCAAGGCATCTCCAAGTACTTGGATGCCCT
6575_28	CATGCATGTTAGGGCTGGAGGCGTATCTGTTGGGTGCTGAGCAAAGAGAGTGTGCGGGGATGGGGGTGGTGGTGGTGGTGGTGGTGTGTC
6577_37	CATGCGAAGTGCTCCTTCAGCATCGACAGCATCATGAGCAAACCTTCTCCCGTCACTCCGCAGAACCCAAACCCGCAGCAGAGCCGCCAC
6600_28	TGCAGGGCATTTTTAAATTTGCATCTCAATAAAAACACTGGTGAATTCTCTGGGCAGATAATATGGCCGACATCTGAGCATGAGAAATTG
6601_59	TGCAGGTGAACCTGAACGCACCGTGGTGTTTTTAGATAAACTGATCCTGTCCTCACCTGTCCTCACCTGGCTGTCTGAACCATGATCCAC
661_87	CATGCTCAACCTACAACACAGCATGAAGGCAGCGCTGTCAGCTGATATTGTTAATCAATGTATATTTTACAGGGAGACACACCTGTGGAG
662_80	CATGCACTGACCTCTGCGTTTGTTCACAGAGAGAGTTTCCGCACCTTCCGTGAGCTGTCCGAGATCTTCTCAGACGACAACAACTACTCC
6626_58	CATGCTATTTTTTTTTTTACAATCACATTATTAACCAAGTATGCTTGTTAAAACAACACAATTGGTCATTTCAAGGCTTCAGCAGTCACA
6632_78	CATGCACCTCAAGTTTGATCTGAAGGGCTCCACATACAAGAGGCGAGCGTCCAAGAAGGAAAGAGAGAAGTCCAAACCAACCTTTAAAGA
6641_29	CATGCTGTACAATTTGATGATAAGTGGATTTTATGATGGAAAAATTGATTCAAAACAGGTTTTCAATATATTATCTTTTCCTTAGTGAAC
6643_31	CATGCATTGGGAAACTCTTGACCCTCTCACACGGTCACACATCATTTCTACACACAAGGGGCAATTTAGAGTCTAAATTTAGAGTCCTTT
6657_85	TGCAGGCCTCCTTCTCTGAATACAGGGGGGTCTGACGCCTGTGAATGACAAACCCATGGTGTTTGGTAGAGTGGAGGCATTCAGGTGAAA
6671_50	CATGCATGTTGCTGTTTATGGCTGTTAGTGACCTTTAAGCAGCATAATTACATTGGCCTTTAGAATTCACTTTGTTTTCCTTATCCACAC
6695_70	CATGCTGGAGATGGAGATGGGGATGGAGATGGGCGTGGGTAACAACAGGTGCAGCTGAGAGTCTTCTCAGACTGTTAGAGGAGACATTCA
6702_42	CATGCCGTGGGGTGAGGAGGAGGAGGGGCAGGAGGAGGAAAAAGAAGAGGGGGGCAGCGGGAGGTGGGGGCAACATTCAGACCAACAAGT
6707_22	TGCAGGTCTAACCAAAGGAGCACCATTACTCATTCTGTCTTGGCAAACTGACTTGCTAGGTTCTCTGTCATTCAGCTAACATCAGCCAGT
672_70	CATGCACACCCAAAAACACACACACAAACATACACACACGCAGAGCATTTTTTTGTTGTTAAAATGACCTTTTAACTGCACTTTCATGTG
6755_85	CATGCTTTAAGATCATAGAGAAAAAAAGTATATGCCGGTTTTGAATTCAGTCCTGTAGTGTGAGCCCGGCCTCTGTCTGAAGCGCAACAG
676_5	CATGCGCACTCAGATGCACACAAATCCACAATTAACGTCTCTAAATCTTTGCTTAACAAATCTCTCCATCCAATCAATGACGATCACACT
6764_88	TGCAGGGCCCGCTGCCAAAACGGACCTCAGCAGTTGGCACATGTCGGCTCATAACTTCACAAATAGATCGTTGACACAAAAGCCTTGACT
6770_36	TGCAGGGACACCGTCTCACCCTCGCTGCATCCAAATTAAAGTGTTTGTACGACTCCAGCACACAAAACCGAGGCCAGCGCGCAGCCACCG
6793_54	CATGCAGGCAGGTCTACAGGCAGGGTGATGTTGTGGGATCAGGCAGACATTTAGCACAAAGCAGGAGAGAAAAGACACAAAGCACTGATA
6857_36	TGCAGGGGGCAGTGGAGGGTCAGCATCTCCCTCACCGCTCTCTCCCGCTGACTGAAGACACAAAAACATCACAGTGAAGAAGAATGAAGA
686_88	CATGCAGTATTAGTCACAAATTTCAACTGTGCTCGAAAATAAATGTCCAACACCTTTGTTTTTGTAGTTTAGTTTAGAGTCACTGTCCTC
6863_37	TGCAGGTGCTGTATGCCGAAAGCTGTGTGAACCTGCCCGAAGGGGACCACGGGAGGTTAGCCGAACTATTAGCGTCATACAGTGACATTT
6870_25	TGCAGGGAAACAGACATTTGATTATTTAACGGCCAAAGTAATATTAAAACAGTAATTGTAGCCCCTTCCAAACATTGAATCTCTAACATT
69_32	CATGCTTACTTTTGCTAATTAGGACTAAAGATGAAATACAGCTGTATCTGAAATTGGAACAATATTTACCTTTGATGGTTTTATATGAAA
6915_28	CATGCTGTTAACCACTGAGTGCTATGCCGTGGCCTCGTTTCTATGGTTCCCAGTGCTTTAGACTGTGCATTTTGCCTTTTTAGAGCTAAT
6936_11	TGCAGGATATATCACTCCTCCAACTGTCAAAATCAATTCAGGAAATTAAGTGAAATTCCATTTGTGATAGGAAATTATTCACTGTTATCA
6941_5	CATGCGTGCGTGCGTGCGTGCGTGTGTACCTGACAGCAGGGTTTCCCCAGGGTAGATTTCATCTTGCAGACAAACTCCATTCCTGGTGGA
6952_14	CATGCTCAGTAGAGTGACTTCCTGTTCCATGCACAATTGATCGACATAAAAAAACATCATGACAGGCCCTTCCAGATTTTTCACATGGAC
6956_32	CATGCTGTCACAAGGTGAAAAACAGGAAAATGCAACCATGACTGAAAAGCCTCTTCCATTCACCCTCACACACCTGCACACACTGCATGT
6991_41	CATGCTAAGGTGTTCAGGGGTGAGATATTAAATCAGTTTTGCTTGCTCTGAGAACATTATGCGTTCAGTTATTAATTTTCCTGCATACGT
7009_17	TGCAGGGCAATAAACTCGGCTTATTTACTTTGCATAATTGGCCCAGAAACAATTCTTACAATCCCTGTTTGACCCCAGATAAACCTCACG
7017_85	TGCAGGAAAATGTTCATTATGAGCAACAAGGGCTTCTGCCTGGACTTGTAGCTGGATACAGAATCTGTAGTTATTGAGGTCTGATCTGTA
7030_43	CATGCCCATGCACCAGAGCTGCAAAATGGCAGACAGACAAAGCGTATGATGGAAGATTTGTGATTTTTAACAGTTACACATTGACTTGGA
7039_6	CATGCAACTGCTCAAGTGACAACAGTTTTAACACAACAAAGGTGCATGATATTATTGGAAGGCTGTGAATAGTTTGTGTGATACAGAAGT
7045_86	TGCAGGTTGCAAGCGCGTGCCTGAACGCTGCTCAGATATCCTTGGCGCTACATGTTTGTGTGAACTGGTTCAGTGAGGAGGGTAGCCGCT
7053_15	CATGCTAACTTTAGCGGATATCTCAGCAACTCAATATATAAGCATCATAATAATGTAAAACCTTGTATTTCCTCCCATTCTGTCGGCAGG
7055_83	CATGCTTACGGTTAAAAAAACCTGAAGTATGTCTGGGTGTCATGTGTCGTGCTTACAGAATAGGTTTGTTCTTCCGAGGATTTGTCCTGT
7071_11	CATGCTTGTGACTCCCTCCTTCCCTCCTTACTGCTATTCAGAGATGGAGAAAGAGGGTTAAACAAAAAAAAAAGAGAGACGAGGATAGAG
7077_18	CATGCGGCGTGGCATTCGCGGCCTCACAGTGATGCACCGTAGCTGCTAACACTTACACCCGGCGTTCTGCAGAAATTGGGTTTATACTTC
7086_13	CATGCATGGGAGGATAGATGAACATTATTTCAGCGTGCTCTCTATCCTAATGCTCCTCTGCTCCACTTAGTGTACATGCCTCTGACAGGA
7090_17	CATGCATGCGACTGCACGGTGATCCAAGTGTTCTCAATTATGTAATGGTGGCGCTCATTGAAGGTTGTGCCTGGTTACAGCATCAGCTTA
7095_24	CATGCTCGCTTCTCTGTGATAACCGGTGAAGCTGTCTCAGGGATAAACATGTTTTCGCATCTTTTCCTCTCTTTGTTGCTAGTTTGGACA
710_17	CATGCGTTGGCCCGGTCCCATTGTCCGCCCTCACACACTTTGATGTGCATTCCTGTGAAGTCTGCGAGGGGCTCAGGACAGACCTGCATA
7108_82	TGCAGGTGGGTTGTGGATAAATGACAATTCACCACATCAAGGCAAGTCGAGTTTAGCGTGCAGGCGAATAAAGTGAAACAATGAACAGAC
711_76	CATGCCTTAATGAGGCATTAATTATGCAGTACAGCAGGGAAGATGCAGAGATGCAGCTTCAGCACAAAACTGATGCAGGTGGCCTCTTCA
7117_12	CATGCTCTCCAGGCTCAACCAGAGCATGGCTGAGAGGGCTGCTGTGGCCGCCCCTCCCTCACAGACCAAAAAGCCGGAAAGTGTAGTTGA
7122_54	TGCAGGGCGGAAACACACAGATACAGGTGGGCGACACACACACACACACTCAAATGTAGCAGCTCTTTTTATTTGCTGTGGATAAAAACA
7148_37	CATGCAGCCTCTGAAATGTCCGGTGGAGCTCAACCAGCGCTTCATTTAACACACGAACCTCACGCTGTCGCTGCAGCACGAGGGTAACGG
7174_6	TGCAGGTCATGAAGGATATTAGCAGCACTGTGTTGGTCAACGTGCAGCTCGTGGTTGATGATGCACTAAGATAAATTATATAGAAGCCGC
7189_85	TGCAGGAATGTCTAGCATTGACTGATGGCTTTAATTCTGCCCTTCTGAGCATGGGGTGTGCAGTGTTCATCTCACTGGCTCACTCTCTTA
7192_19	TGCAGGGCAACAAGCTGCGCTCAGTACCATGGACAGCGTTCGAGGACACGCCGGCCCTCAAGATCCTGGACCTGAAGCACAACCAGCTGG
7199_16	CATGCTGGGACGCACACAACAACAGGTTAACAGTGCTCGATAGCAAATGTCCAGCAAATTCACGACTACGACGTGAACGTATACCTGAGA
7206_5	CATGCAGGCGAGAGGCTCCAGCACTTACTGCCCTCCTTGCAGTACTCGACCCCGTAACCCTCGAGTTCTGCCGAGCCAATCCTCTCAGGC
7216_76	CATGCGTCACACTCGCACACCTGGGGGAGACGAATCTGGAACACGAGCGGACGGGTTTTGGGAGGCCGAATCTCGCCTCCCCCTCCGTTG
7219_18	CATGCAAACGGCAGTGTGAAAGAGGCTAATGTTGAAAGTTGAATGTAACCATCACAAAGTGAGCAGTGATGGAGGATTTAGCTCAGTAAA
7225_73	CATGCCAGTGATGTCTCGGATTACCCGGCTAGTCAACAACTGTACTGTAATTACATTTGTGCCCGGAGGCGGTGATTGATGGGGCTCATA
7241_46	CATGCCCAGCAGGTAAGAGAAGGAGCAGCTTTTCAGACTGTGATCACGACGTTACAGTCCAGTGGCCCTCCTAATCACCAGCCTATGTTT
7250_28	CATGCACAGTCTGCATGCAAAGTGTGTCAGGTGCCCTTGAAATTAGATGAGTTCATTTGCGTCCTACCTCGCAGGCTCTGCGCTGTGACT
7261_48	CATGCTTTGACAGGACTGTGATGTTTGTGCAATGTGATGGGGGGGGGGCCTCACATTTGCATTTCAAAGACCACTTGTTAGATTAAACCG
7262_48	CATGCACTTATTCATGGTTTAATGCATTAAAATGATAGCTTCCGACTACTCTAGATTCACAAGCTATGAGAAAATGATAACGTTCTCGAG
7264_55	CATGCTTTGCATATTTAAACATAAAAGACATCTGTTTGTTAAAAATGTTTGAATAAAATGTCCTCTGTTGGTCTTATAGGAGCCTTTCAG
727_50	CATGCCTCCTCCTAAATATTGGGCACCGCTGCCAGCCCCTACCAGCACCAATTCCCTGTCATCTACAGCTACATCCCCCCTTCCTCCTCA
7287_50	CATGCTTGTCAACCCTCCTGATTTTCTTAGGAGACTCTCATCTTTCATTGCCCTCTCCAGAATTTCTCCCAGGGGTCACAATTCTCCTTT
7297_75	CATGCATGTGTATGAAATCGCTTTAACAGTGTGTTAAGTTTTCCTCCAAACCATGCTGCCAACGTGAGCTCAGATAGTTGGATTTGTGTC
7300_24	CATGCAGCGCTCACAGCTGCATGTCGTGTTTACATTGTGTGTTTGCTGTCAGACTGGAGCCAGCGCACGAGTGAAACTATGTAGACTGGA
7325_58	CATGCCCCTGGCCCATAAGAAGTCCACTGTGGTGTTCATCATGCCCCACCATGTGGAATCTCTGGAGAGACTAGAGAAGCTGCTGACCAA	BAYENV	S_20_SUM,S_20_WIN		serpin H1-like
7339_17	TGCAGGCCTCCTCACCATAGCTGCTCATCAGAGAGTCTCCGGATTGAGATCCTCGCTCAGCAAAAAGTTGCCACTTTAGTCGGGACTCGC
734_52	TGCAGGGCTGTGCCATCTGACTCATAAGAAGCTCCGGCTCCTGTCACAATGGTGTCTCCGTCTACTCATTTTACTGAAGTAGCGGTACAG
7345_10	TGCAGGGGGCGCTGCAGCACAGGAGGGAGACAGAGAGGCACAACCAGGTGAGGAAGAACTTCAAATGTAATATCTATTCATCACACCTGT
7352_81	TGCAGGTCACTCAATGCTTCTGCATTGTCTCTAAAACAGACACCTGTGTGCACATGAGTAAATGCACCAATGCATGAGCAGCTTTGTGTA
7354_65	CATGCCTTCATGTTCAAACGGTGGAGGTGTTTTCCTGTTACACTTTGCCAGTATCTCAAATTGTCTGCACTTCTGTAGATGCTTCCCCTG
7359_73	TGCAGGCTGACGGAACTGGCGTACAATATATACTTAAATCGGTTACCGGCTTGAGGAAGGTGACTGTGGTTGCGCCTCAGAACCACCCAG
7400_19	CATGCAGCCAGTATTTAGGTAAGAAAGAAAGCCTCAGTTGTTTGTTTTTGCCTCCATGATTTAAAACAGCCTCGTTGTTATCTGGCAATC
741_88	CATGCAACAATCATCTGACTTAATAAAAAAAATCTACATGAATGATTGATGTGGCCTAGTGAATGAAAAAACAACAGCATATTGAAATGT
7416_10	CATGCTAACTTCAATAAATGTCTCTGCAACATGCTACATAGATGTCATAATTTAAAGTGTTATTTCTTCACATTTTGGTGATAACTGTAG
7422_39	TGCAGGGACGAAGCTGCTGCAGGTTTAATCTCAGAGACCAGCGATCAGCGATCAGTCGCCTTAAACATCATGAGGTGATGCGTAACACAG
7426_57	CATGCGGCTACCCAGTGTGCTGGGATGGGGTCCATCACTCCTAAGGAAGGCTGAACACCCCCAAAACAGGTTAAAATTTTCAATAAAACC
7430_13	TGCAGGGTTTGTGCTGTTATTTCAAAGTGTAAAATGAGGCTCCTTGCAGCACCGTACACACAAAATTGTCACGGATTACAGTCTGACTCC
7437_37	CATGCTTAAAAGCTAAAAAACAATCAATACAAGAATTAAGTTATTACAGCACAAGTGGTTAATGAGAACTTACATCACCCTTGTCAAACT
745_81	CATGCTCCTGCGCGAGGCCATCGGAGACCCCTTACTGCTGCGCTACACCGTGGTGGTCCTGGATGAAGCTCACGAGCGCACTGTGCACAC
7450_68	CATGCGCAATCTGGTTCCTGACAAATCAAATCTAATATTGACCCACTGGGAGGATAAAGACCGTAATCGCTTATCAGGAATATCCTTTTA
7472_40	CATGCATACAAACACTGACATCTTTAAAAGGGTGCACAATCAAGCCTGGTCAAATTAGAGCGCAACACATAAAGAAGATTCTCTATTTAC
7495_24	CATGCCTATCTGGCAATGTTTAAGAAAGTGAGAAAAAACTCCTGGATCTGTCCCTTTTAAAAGTCTTAATTTGTTTGATTGTTGAGTCTC
7501_60	TGCAGGCCCCCGCTGTCTGCCATTTCTAAAAAGACGGGCCTCACTTTATATCACATCAGAAGGAGCTGTGGTCGGAGATATCACCTGAAA
7513_19	CATGCATATGTCTGAAAGCTGGGCAGAACAATAGCCTGTAGATTTGTAAGGGGGTAATCAAGTATTAAACAGACCCGTCCCACAGTGAGC	OL 4 CLUSTERS
752_25	CATGCTGCTGAGCTGCTGCTGTTCTTACATTTCAGTAAAAGAAAGAATTGTTTAAAAAAAGTTGTGAGAAAAAGGTTTTTGTTCCTTTTC
7523_23	TGCAGGGCCTACTGACCAACATGGAAGTGACCAACATATTAATCAGTGTTACACAACACTGTTGGCCCTGCAGCCATGTAAAGTCCACAT
7524_57	TGCAGGAGGTAAGCAATTGACTCGCATCTTAACATGCTGTAACAAATGTACAGTTGCGGTCAAAAGTTACATCTACATTTATGTCATGGC
7534_75	CATGCTCCTTACGTTTCTGAGAGTTATGGAAACAGATGGCACGCTGTCTGCAGTGTCAACACTACTCCCACCACAGTAAAGAATGAATCG
7549_67	CATGCTGGGTATTAAATGTAATCAAAAGTTTCCAGTTCTAATTTGGCTCAAATTGCTCATTTCAGTAATTGAACCCACAGTGATGTATCA
7553_84	CATGCACACAAGCTTTTCAGTATTTAATACCAATTCAACCTTGCTGAAACACAGCAGGCAGCAATGCTTTTTTATTGCAGAAATTTTTAC
7562_51	CATGCAGTTTTTTTGCAACACCCAACCCCGCATTTGTGCCCAAGGTTTTTAACCCAAAACTGTTATGCCTCCCTATTGAGCTGTCGGTGT
7583_17	CATGCCTGGACTGTGTGAAATGATTTGTTATGAATGTAACCAGAGGCTGGTGGTCAGTTTCAATCACAACTGGTTTACCATAGATGTAGC
7585_56	CATGCATGTTGGCGTCCCTGCTGAAAAAAACAGCACAGACCAGCACCAAAACAGAACATATGCTGGTGTTGCTAGTGACTGGTCCCCATC
7610_82	CATGCTAAGATGCTCACATGGTGCTAACGTTTACTATATTATACACATAATGTTAGCTTTTTCATTATTTTTACATAAAGCACTGGACAT
7612_16	TGCAGGTAGGTTCTTACATTTTGTGGAAAGCCTTTGTCATTGTTTTGTACGGAGCCCTAAAGGGACATGAAAAAAGTAAATGTTTCCCGT
7637_50	TGCAGGCGGTCGGGCAAGCATCAGCTAATGCTATTACTGCTCCGTCTGCTCGGCCGTGTAAGTAAACACACACACATGGACTCCCACTGT
7638_66	TGCAGGACTGGCAGATGATACAGAGAGGGAGGCAACAAGGATCAAGTCATTGCTTTCCTCCTCCGTCGTGGCTCAGGCTGCCGCAAAGAT
7641_63	TGCAGGCTTTGCTTATTACAACTGCATTTCCTTGCTGCTTTAAGTGTGTGTGTATATTAAATAATTTTTGCTGCAAAATATGACTGGACC
7647_54	CATGCTGGTCTTTCTGTCCCTGCACTGTGTTCATTATTCAGGAGGTTTCCAACTGTGCAACCTAAGTCCTGCTGGCAGCTCGTACCTGTC
7656_52	CATGCCTGTGATTAGCAGCTGAATTGATTAGTTCAAGGAGGAGCAGTGGCCCCGCTGAGCTGTGCGTGCAGACGGAGGGAGGCCAGCGCG
7662_83	CATGCCCTCTCAACTATGTAGCATATGTGGTGATTCATGTCCTGTAGAGTGGCGGAAGTAGCAAAAACTACTTGTGGTACGTCGATTCAC
7691_31	TGCAGGCTCTCTCCTGACCCGGGGCAGCAGCGCAGGCGAGTTACCAAAAAGGGAAAGGTACGTGCCGCAAGTGCGGGTGTCCGATCTCAA
7697_38	CATGCTGGAGAAGGGACTCTAAAAAGGCCCTCACAGGAAGAAAGGGGAGGGTGGCATTTGGTAGATCTCTGAAGATCGAAGGATAGATAG
770_49	TGCAGGGTGGAACAGCTGTTGCCGTGGCGCCAAGTCAGCGAATCAGCTCCGACGTTCCAACAAACACCCGACAGAGTCTCTGGTACCTCC
7703_18	TGCAGGGAGAGCAAGGTGTGCACTACTGCTACAGTCTGTCAGTATCAGCCACTGGTGTCATTTGGGTGAAATGCCTTGCTCAAGAGCCGT
7704_13	TGCAGGAACAAGTGGTTGAACCCTTACAACTCTAGCTGTGGATGTCATTTTAACTCCATGCTGCTCAGTCAGCAGAGTGACCACCTGTTT			WMED
7723_85	TGCAGGTGCTCATATTGCCATTTTCTGCTACTTCCTACTTTTCACAGATTTCAGACGCAAATATTTTACTTTTTTTTTACACCACGACAT
7730_84	CATGCCCCACCCCAAAATTTCTGTACTGTTGGAAAGTAAGACCCCTGAGTGGGGGCTTTTTGAAGGGTAAAATAATGTCTAAATCGACAT
774_5	CATGCCGGTGTAAACTGTCTAGCGGGTCTCACACCTGTGTCAGGAGTACTGTACTCGGGCCACCAACCTCCCATGTTCTCTCCCTCCATC
7784_26	CATGCTAACCTCTAACTAGGCCTTTTGGCAGATAGCTTACCTTACATGTAGATTAAAGGCGGAGTCAGAAGGAAACATGCTAGTTCTGTC
779_7	CATGCACAGACTTTAATGACTAGCAATTAAAAAAAACCTTCGTTCTCACGCCAACGCCCTTGTCCAAACTCTTATTTTGAAAAACCTCAA
7824_88	TGCAGGGAGATCTTACATCATCCAGAGATCACCCGAACTGTTACTAGGTGACAGATGGTCATCACACAAGCAGCCACCCAACACCTACAC
7841_83	TGCAGGCACCTAGACCCCAGCGGGGCCAGAACACTTCCATTTAAGGCAGTGATGGCCAAGGAAAACGGGGGACTACAGAGGTTAGTGTTG
7844_7	CATGCAGGCTTGTGGGATTTCTAAGGAGCCCTGGGAAATAAACTTTCCTCTCTGCCGCGGGAGGAAAAGGGGAGAGAGAGCATCGAAGGA
7847_26	CATGCTTTCTGCTTTTGTCATGCTCTTGGCTGATGGGTTGTTGATGGATGTTAGTTCTCCTATGACGGAGACTATCAGATAGTTTTGAAC
7863_29	TGCAGGCTGCGGAGGATGCTGAGGGGCCGGGGCGTGTGCGTGTGCGTGTGTGTGTGTGCTGGCGGTGTGTTCGGGGTTTGCACACTGAAG
7866_21	CATGCTGTATATACAGTAAAAAGGTATTTAGCTGAATCTGTGCTGCTAAAGCAAAAATAAAAAAAAAATTGGGGGAAGGATGATATAAGG
7870_29	CATGCAAGAATACCGAGTGGAAGCCGAAACCTCTGTACATATCATCTGTATAAATTCCAGGGATTTCTTAGACGAGCCAACAAATATGGT
792_6	CATGCGTGTGTGTGTTGCAGCAGCTGGCTGTCTCTCTCAGAGTGACAGGCCTAAGCTCTCCCCCGCTGGGTTGAGGATGAAAGCAGATGC
7936_76	TGCAGGGCTCAGTGACCTCTCGGTCATTTAGCAGGCAGACACAACCCGGCAGCGGTCTGAGCGTTACCACACCTCCGTGATTTTCAATCT
7943_35	CATGCATGTATAAATAAAAGTGATACCTACACTTACAAACGATTGGAAATCAAGTTTAAACCATTTTTTGGCTTTTGGAAACCGTAAATC
7951_79	TGCAGGGACGTTTGCAGCTTGAAAATTGATTCATGGAGATATTCAAGAATTTAGAAAGGTTAAATGATGAGGATAACCCCGAGTATCAGC
7954_59	TGCAGGCCCAGAGTCAGAAATTCACATATGAGATAAAGATGAACTCATCTTAGGACTCATATTTTGAGATTTCAGTTTTTCAGTCCTCTG
7955_44	CATGCGATCGACTGGAGGCTTGTTGCAGCTTTGCTTTGTTGTTGTTCTTTGTTAGGCATCTGATTACATCTAATATGGTCACCCCCACAT
7959_44	TGCAGGACATAAAAGGAAAAAAATGAAAGCATTCAGATGAGGGACTAAGTATCTGTTTCACATAGTCCCTGTCGCTGTTCATGATGCCCC
797_37	CATGCCTTCCAATTATTGCTTCAGACAGTTTTAATCCACTTTCTGTCTCCCATTCATCATGATACTTACTTGGTTCTGAAGTCATCTGCA
7989_8	CATGCTTCTACATGTTTATGTATTTGTAGGACTTAAATTCAGTTTATATGTGCTGACATGTTTAAAGACATAGACATGGTAGAAAAGACA
7994_37	TGCAGGTGTCATGGGTATTTATCACCTCTGGCTCAGCTCGTCTGGGATGTAAACATAACACTGTTCAGTCAGCGCGAGTTGGACAGAAAG
8006_56	CATGCTCTTGTACTCTGGCTCACACTGAGTTTGTTACACTCCTGTGCATCTCCACCGTGGGTGGTTGTCCATGTTTCTGTGGTGCAGTAA
8019_75	CATGCTGAGTCTCTTGTAGCCTCCTGAGACGTTGTCCAGGCTGCGGGTGTGCTGGGTGGGGTAGTAGCTGATTGCGGTGTACTCGTTGGG
8043_88	TGCAGGTGTTGAAGAAGCAGGGTTATGATGCAGCCTGTGACATCTGGAGTCTGGGAGTCCTGCTGTACACCATGCTGACAGGGTGGGACT
8054_71	TGCAGGGAGACCTGCGGCTTCCTGGAGAGGTCCAGCAGCCGGCGCTGGCGGTCGATCTCCAGCTTGGAGCGGGAGATCTCCTCCTCGTAC
8085_23	TGCAGGAGGCCTTATCTGCCATCGGGGGTTACACTGGTGGGTCTGTATGCACTCACACACATGTACCATAATCAATGCCCGGTTGCACAG
8135_31	CATGCGAGCATTGAGTCTTGTTTGCTATATTTAATACTGAATTCAGTTAGCATTAGCATCTCTACTTACTCAAAGAGTAGAAAAAGCGTG
8136_42	CATGCCTCGAGAAAAAAAATCTGATTTACAGCTGTACATTGATACTTATTCATTATTCTTGAAACAATCAACAGACAGTCTTACTTACTG
8141_54	CATGCATCTTGTTGCATGAGATCATTTTTTATGTTTCATTTCAAGAATCAGAGCTTGACTCTAATGGTTGCCAGGTTGCCATTGGCAACA
815_72	CATGCTGCGATGCGTTTTTTTTTGTTTTTTTTACCAAAAAGAGACAAAAGAGGCAGCAGGACAGAACATAATGTGTCGCCGCTATCTTTC
8150_73	TGCAGGGCAGAGATGAGCGCTTCGGGCTTCTCGCCCTTCGTACGCCCTTTCTTGGCCATTGAGTCGAATACTACAGAGGTTCTTCTGATG	OL
8154_23	CATGCTGAAAGAGAGCTACGGGAATTGACATGTGCTCTGACTGTGCAGTGTGCAGTGTGCAATGCGCATGCGCAATTCACATTCGACTCA
8171_13	CATGCAAACACACACAATGCACAGATGCCCTAGCATGGTCTCACACATGCACACAAAGAAATGAATACATCCTGGGAACCCGTGATATCT
8200_49	CATGCTCATTCTACTAAATCAATTTAAATAAATAAATAAATAAATGTATTTCCCTTTCTGTAGCATGGAGCCATCAGAGGAACCGGGCCC
8208_25	TGCAGGAGTTGGCCGGCGGATTCCTGACTGACCCATGTGGAAAATTGTTGAGGGTTTTTCATTTTTCCCTGTTATAAGCTTTATTGCCAC
8222_80	TGCAGGTATTACAGCAGATGCAGAGGCCTTTGCATAACCTTTAGTAGTTGCTGAGCAAACCAAATGTGGTGCCTCCTTAACCCACTTACA
8236_66	TGCAGGTGGAGTCAGGCACATGGAGCTGGGAGAGTTTGTACTGTCCTGAAGTCCACAAACAGGATCCTCCATATGTTCCTGGGGAGTCCA
8249_13	CATGCACCACCTTTTCTGAGGAAACACCGCCCTCTGGTGGCGACCGGCGGCGCTGCGCTGCAGGAGACGCAACACTGTGTGTTTGTCCCT
825_13	CATGCACACACACAAAAAACACATTTGCATGGCATGCGTCGAATAATCTTTACTGCAACAGTGAAAAAAAAGGTCAGCCATCAAAGATGC
8263_6	CATGCAATTCTGTTTATTCTCTTCTTTTTGTGAAGTGCTATTTTCTGATATTTTCATTTCTGTAGCAGTTCTCAAATAACCATTTCAGAA
8265_59	CATGCCATGGCAGAACCAGAAGATGCAGAAATGGATAAAAGGAAATGTCTGTGCCATTTTGTGCTTCTATTTTTTAAGTTTATGCCAGTC
8267_36	TGCAGGACTGCCGTGCTTTGTCAACACAATAAAAACGTCAGTGTACTGAACGACGTCTCCCTCTCTTGTCTCTTCGTAGTGGTGAACGTT
8278_44	TGCAGGCTCTTATTTCAGGGGCGGAAGATCTGGCGTCGCCTTCTCCCTCCAGATGCTTCATTTTTTCTAATTTCCCCCCGAAAGATATTC
8286_75	CATGCTGTCGTACGATTTTATTTTAATATATTATATTAGATTGTAATATATTTAATGTTTATATTGATGATCATTGGTTAAAATCATGTC
8299_5	CATGCAAGCATGTGGCGGTCATAAACTTTCCAGCGCCATGCTGAAAAGAACTCCTCCATTGGACAAAATGGGGTGTATGGTGGCAAGTTG
8301_44	TGCAGGTGGATGGTGCATCAGGAGGAAAAGCTATCCATTTATATCACTTAATCCAGAGGACACACTATTAGAGCGCCGGACAGGGGGAGG	OL, BAYENV	T_0_SUM,S_20_SUM,S_20_WIN
8327_14	TGCAGGTCAGTGAGTAGCTGACGAACACTTGAAGCACACGGCCGACCGCTCACGCCAAGCAGTCTGCGGTTTTGGAGCGGCCGCATGACA
8333_58	TGCAGGGAGTTCACTTCATGTGGGTGTACCAAGGGATGCCTCAGCCAACGCTGCAGCTTCAGGTATGTGTATAGGGATTATCTGATGTTG
8346_20	TGCAGGTAAAGGTGTAATTTGTAAAACACAGATAGAATTCAAAGGCAGCTGACACCTGCTGCTGTCTGCTAGCTATCCTTGGCTTTAGTT
8350_41	TGCAGGTATGTCGTCCAGCATGTGGCTGGAGTCTGAGCAGGATCCATACCACAGATACACATCCAACTTCGCCTGGACTGACAAGCCTGC
8357_58	CATGCGTGTGACGCACCGATCCCAGGCAGGTAGAGAGACAACAGGTCCTGGCTGCACTCCCGAAGCTTGGCTATTGGAAACTCAGATGAA
8394_17	CATGCAACTGAAAGTCCCAACAAAACAATGCATTTCCGACGTGACCATGCACTTCTTGTCTCTGTCTCTCCTCCTGCATACGTAGATCGG
8414_44	TGCAGGTCAGGGTGCTATCACCAGCCCCGGCCCCTCCTCTCCCTTCTGCCCTCCTCATTACAAGAGGGTCAAGCTCAGAGGTGACCTAAT
8415_55	TGCAGGGTTTAGCTGGATTAATTTCCATTTTTGAATTTGCTTTGGAAAGAAAAAAATGTGATTAGGTGGTTTATGCAGATGTAAGCACTC
8418_41	CATGCATGACGAGGGAGCGCGCGCTGGCCGATGTCCAGCGGTGAGAGTAAAGATGCTAAGCCCGTTCCCTTTCCACAGACACCGAGACGC
8441_8	CATGCTAGTAGCATAACAACATAGCAGCTTCACCTTTCAGCAATCAACTCACCACAGAAATTAAGTGATGTCTGTGTGTGTAGTCAACAG
8466_15	TGCAGGCTAAGCATTGTCAGGTCTACCATTACAATTTTTGGATGACTCTGAATGATGCAGCACCAAATGGTAACCCTGTACCTGTACAGT
8469_19	TGCAGGAGATGGAATGAGGAAATTATTTTTGTGTTTGTTTTGTGTTTTGTTTTGGAAAGAGAGAGAGCTGGAGACTTTAGAATTGGACTT
8491_40	CATGCATCCGTTTCCAGCGAATCTGCTACCTCCGGATGAATGGCACTGCTCACCATACAGGTAAATATAACTCTTTATAACCTGCATACG
8558_22	CATGCAGCAGAACTCCCCAACACGTGTAAACACACGGTACCGTGGAGCGGCCCGGTCCACCTGGATACCAGCTACATCACCGTCTGCAGG
8559_71	TGCAGGAGGAGGAGGTGCTGGGGGTTCCAGTTGGAGTGACGACCTTTGCGTTTGTGGCCATGCATGGTCGCGTCATCTTCGTCGTGAGTA
8562_5	CATGCGTGGCACCATTCCAGCCTTCTGTTAAACAGTTGAGGTTAATGGCAAAATTTAGAAAGAACTAAGTCTTCAAGTTTGGGTATTTTG
8570_77	CATGCTGATGTTTAGGTATAATGTTGATTACACCAATCCTTGCTGCTCTTCACTGGTTACCTGTGAGTTTTAGAATTGATTTTAAGATTT
8572_9	CATGCTCAGATGGGTTTACCTACATGTCCCTTATCGTCCATCTCGTTGTTGGTGAGCTTGACCCGGTCAAAGCTGATGACCTGACGCATC
8583_29	CATGCAATCTGTAAAATAAAGTATTAGTTAAAGTTATCAAGCTAATGTAGTGGAGTAAAAGTACAATAATTGCCTTCAGAATGTAGTGGA
8587_26	CATGCTCATTATGACAATGCTGATGTCAAGCATGCACATAATGTTTACCATTGTCACCCTCTTTGCCCCTTCTTCAAGGCGCCAATGTTG
8589_64	TGCAGGGGTGGAAATGGGTCGGGAGAAGGGGACTCACCCCAAAGGAGCTCCGGCAGTAAAATTCGGAGCAGGAACAGAGCCCCGTTAAGG
8593_12	CATGCGGTCGGGCCGCACGCTCGCATACACGCTTGCTCGCGCACGTCCGGCCTCGTCGGCGCGATCTAGATTTAACTGGATGACAGGCGC
8650_63	CATGCATGCACGCACGCACACTCCATCCACATGCGGCGTGCATGTGTGCGTGTGCTGTCCGAGTGAGTTGCCTTCCCGTTGCACAACACA
8657_46	TGCAGGCGGCTGGTGAATGCCCTGACTGTGTGTACACCCGGTGAATCAGCGGACACACAGCTTCATTTCATGCAAGCCTAAACCCGTACA
866_8	CATGCACCAAATTAAACACAGTAATCCCAGAATCTTTATACTTTTTGCTTTTATTGCACTTTTTCAGCGAAGATGAGATAAACGTTTGTG
8674_14	TGCAGGTAATCCGCTATCCGTCTCTGTTTGTGTGCCAGTCCCCGAGCCCAGCGGTCCTACCCATGTGACTGTCAGGGTAATCTCTTAGGT
8688_31	CATGCATAAGCAATGGAGAGCCGCAGCAGTTTGCATTCACTGATGCCAGTTCCCATTTTCGTCTCCTTTCAGAAAAAGCTGGTCCTGCAT
8698_55	TGCAGGAATTCATGCTGCAATTTCCTTCGAGGGGGATGGAAAAGATTGTGACATTATTAAAGGAGGGTTGTAAGCTCACTCACACCACCA
8708_7	TGCAGGGCTGAAGCAGCACCTCGTGTCTGTTTGTTATAAGTGAGCAACAACACTTTTAGAAAACAGAGAGGGAGGTTGTTGACAAACTTT
871_77	CATGCATTCTTACTTACAGGGCATTGACTGACGTCTTCATTATGGTCACTGTCATCAGCAACAAAAAATCCACATTGACGAGCGATGTAT
8727_39	TGCAGGACTCATACCGGTTTGGTCAGCACATCTGGAAGGCCATGGTTGATATCCAGGCGCTTTTCAAGCCTGAAAACAATAAGAAGATTG	OL			carnitine O-palmitoyltransferase muscle isoform
8731_19	CATGCCATTCCTTTTGAGGTCGACATTCATTGTCAGTCCTGCATACTTGAGTAAACACTCGGCCCTCCCTGTGCAAACACGGCGACACAC
8746_78	TGCAGGAAAATCCGATGTGTTTCTTAAATCCACACAGCACCAATTTATCTTGGTTTGCTGTGTTGATGTGATGTTGGCATCCGTCACTGT
8760_27	CATGCTTGCTCCATTGAATAGTGGTTGGTAGTTGTTTTTCAACAAAACAGTTTGTGCCTAAAGTTGATGAAGGATTATAAATTGATACTC
8763_61	CATGCTGGCCGAGTTTCTTCAGCAGCCTCTCCTGCAGCCGGCTGTTGGGTTTCCTCTCCTCGGGCACCGGAGGGAAGGCCTGAGACAGAC
8764_54	CATGCATTTATAAGTAAAACTGAGTTCTGTGCTGTCTGGTCTGCATGAATTAAAGGAAAAAAAAATGTAAACGATGAATGAATGGGTGGA
8765_59	TGCAGGAATTTGAGGAAGGGCCGTTGAATTTTAAACCCACCTACAAGTTCGACCGTAACTCCGACACCTATGATACCAGGTAACGCTTGA
8795_47	CATGCGCTCGTCTGTGCACTTGTCCATTTGAGCGCCGATGTCGATACCGGGCCTCGCCGACATTCCTGTCTGCGTTCATGGTCCAGTGAG
8797_13	TGCAGGTCAATATAAACTGTGAAATGTGCCTTTAACTTCTCTGTAATTCATCTAAACTGACTGTTTTCTGTCTGTGTTTGGTTGATTTAG
8798_74	CATGCATAGGATAAATAAGAATACAGCCTAAAGCTTTTATATGATGAACTGTAAGACGTGCTGTTTTTTATTTTATTTTCTTTTGTTTGG
8802_76	CATGCTGAAACACAGCAGTGACATATGTTACTTTGGCAAGAATCCAAGTTGAAGCTTTCTCCCACTAGCGAGCAGCCAGTCAGTGGCTGT
8811_66	CATGCTCGGGCTGCACACACTGGTCCTCATCTGAATTTATTGAGCTTAAAAACAGAGATGGCAAAAACTCCACACGTCCTCTCCTCCAGC
8812_53	TGCAGGCGTCTGGAGCAGCAGCGGCCCACAGGTGGCTGAATGAGGCTCCAGCTGCAGGCTGCTGGTTAGTAAAACAGATCTGTACAAAGC
8813_23	CATGCGCTTTTTGGCACAGCGCGTAACCTCTGTTCCAACGTCAAGGCACACACGGTGCGTGCTGCGAGCTCAGCGCTGTAGGAGGGAAGA	BAYENV	S_0_SUM,S_20_SUM,S_0_WIN,S_20_WIN		Adenylate kinase isoenzyme 5	N
883_82	TGCAGGCGTCACTTATCACGTTGACACCATTTGGGTCCAGTGTTGTCATTAAAAGTCACCCAAAGTGCTGAATAGGAGGTGCAGGCTCGT
8835_47	CATGCTGGACCTTAGAGATGTAGGGGAGAGCAGACAGAGAAAGCTGATGAAACGCACGAGCTTCAATCTGTCCCTGGAGTCCATTACTTT
8876_10	TGCAGGTGTGCGTGGGTGTAAATCAATATCCTGGACAGAGACGGTACAGTATGCGAGGGTGTTAAATGACACTCACCTGTCATCACACTG
888_79	TGCAGGAGGTAAACAGGAAGTGATGTCATCAGGTCGCACAGCTCAGGAAGGTATTAGGCGAGTTCAAGATCAAGCAGCCCTGCGCAGTGC
8886_41	TGCAGGAGATTCCTCGAAGAGACCTCCATGTTATATTCGCGTAGCCATCACGAGGGGCCGGTGCTCGCAACGCTTCCCGGCCCGTGAAAG
8896_56	TGCAGGGAGCCAGCTTCACTTCACAGTGGGATTTCCACCTGCTCTGTCACACACACAAACACACACACACTTGCACGTCTGGTGTGGAAG
8897_41	TGCAGGTGATGTCACACGGTCAGTCTTTACACAAGTAGTCACGGGCCACGTGACTCATAAGAGAAGCTGCTGTACTTGGAAAACATTTAT
89_46	TGCAGGACACGGCAGAGGGCACGTTAACTCCATGAGCATCATATTTAGTTTTTATCTAAATATTAACAGACATCAGGTGGATGAGATGAA
8901_12	TGCAGGTTAACCCACAAATCATCAGGTTACAACCATTTTTCACTGCCTTCCTGGCTTCCTCTAACCTCATCTGCCCCATTCTAGCTCCTT
8904_80	CATGCCATGCTACTGTCCAAGGCATGTTTCACGAGTCAGATGTCTTGTAACAGCTACTGGTTCGCTATCCTTATTTGCCTGTGTTATTCA
8913_85	TGCAGGCCTTCATATTATTTCATTGTCATTTGGTGTCTAAGTCGTGGTCTCCGCCAGCCTTTTCATTTACTTTATTTTCCCCCTCGCTTC	BAYENV	T_0_SUM,T_20_SUM,S_20_SUM,S_20_WIN		formin-like isoform X3
8923_14	TGCAGGACGGATGTCAGAGCAGAGAGCCACCGCGCCGCCTCGTCCGTCAAACAGCAGCTCGTGTTGTCTCAGCGCCGGCACAGGAAAGGT
8928_20	TGCAGGTGCTCCCTCATGTCTGTCACCAGCTGATAAATCCGCTCCACCGGAAGTGAGATGTCATACTTGTAGGTGAAGCCCTCGTGAGTC
8936_24	CATGCTGTAAGCTGTATTTAGCTGTTCAGCTCTGGTTTCATTTGGTCGGCTCTTGGCTGACATCTGGCCATGCTGTGGCCTGCTCGTGGC
8944_39	TGCAGGGCTGAATTTAAAGCAAATGTGCCCTATAAATCTCCAGGTTTCCCTGGGCCGCCTAATGAAAACTAATAGACAGAGGGTGAAAGG
8950_11	CATGCAACACAGCACTGAAGCTCCACAGGGCCTTTTTTAAATAAAACAAGATAATTGTGATCATTGTCTTCCAGCTGGTAAAACACTGCG
896_37	CATGCAAAGCCTCCCCGCGTACATCTTTTGTCTCCCCCTTTCGCTGTATTGACACCCGCTTCCGTCTCTTTTGTCCATTTCCGAATTCTC
8962_82	CATGCAGATGTCTAAAAACACCTGGGCGGGATAACTTTTGTTTATTGTGTGCTCACACTGGAGAAGGGTGGAGAGAAAAAACACATTCAC
8963_27	TGCAGGCCACTCACGCAGTAAATATCGTATGCTACCCGAATAAACGTTCTAAGCCAGCTTCTAATAAAAAAGAGCGCGTTAAGTTTTAAG
897_87	CATGCTAACCAGCTAAACCCAGCCTGTCCCGGCCTCCCAGTCTCTACCTGCACAGCTAACTAAGCTAACAAGCTAAAAGTTAGCAGTGGT
9003_19	CATGCGCATTAATATCCTGGTTTTGAGTTTTATCCTGTCTGATTATATTTGGGATGTGACTGTTACATGGAACATGAAAGACCTGGCCAC
9006_10	TGCAGGGTTTTTGCTCGGTGCTTATCTGAAGCCGAGGTTGTCTGGCACAGTGCCAAATGTAACACAAACAAGAAATGATTGTGTTATTTT
9007_39	CATGCCATCCTACTGTACAGGTACAGGGTTACCATTTGGTGCTGCATCATTCAGAGTCATCCAAAAATTGTAATGGTAGACCTGACAATG
901_49	TGCAGGCCTTGGGTATGGACGTCCAGATGGTGCAAGGTAAGGGTCCTACGTTCCCGGAGCCCCTGAAGGAGCCAGAGGACCTGCAGCGTC
9012_31	TGCAGGCAGAAAACGATCATTGCTATTTTCAGCCGAGTGATTCGTATTTTCAGGGCAAAATTAATGGCGGGTAATGAAGCTAATGTAATG
9024_25	TGCAGGTCGGAGGGGGAGGGGGACCAGAGGTCTTTGTGAAGCCTCGCCTCAAATCCAAAAGTTCTCCGGCTGAAAACAAAAACAGCATGA
9025_25	CATGCGACGGCCGCTTGGATTTTCCACTCCTCGCACACAGACCCTCATTCATTCAATTTGAGCCAAATCCACAGCCAGGCGTCATTAGTT
9029_59	TGCAGGGTTTAGTATCTCTAGTTGTAGAAGCCCGGCAGCGACGATCAGCTCTTGGCAGCGTTTATCTAATAATATCCAGTTCTTCCTACA
9034_87	TGCAGGAGGAGTCGCGTCATCTGCTGTCAAACCAAACCACAAACCAACAAACAAAGTAAGAGCAAAAATCAGCAGCAGAGCCACAGCGAG
9049_11	TGCAGGGGCCCCGGGTTAAGGTTACAGTGCTTGGACAGCCGCTCTAAGAGTAAATAAAGGAGGCAGAGAGAAAGACCCGGTCCACTTAAC
9070_21	TGCAGGGTCATGGCCTTACACAAAGACAAATGCAAGAAAAGCAGGAGTGGTCTTTTGAGATTTAAAAAGGGGCCAAGATCTCTCTAAAAC
9072_67	TGCAGGAGTGCGGCCACGGGAAGTTCCAGTGGACGCTCTACTTTGTCCTGGGGCTGGCGTTGATGGCGGACGGCGTGGAGATCTTTGTGG
9075_72	TGCAGGACAGACAGTGTTTCAGACACTTCATCCCATTATTAGACTGATGTCTCCCTCTAGTGGCTGTTTGGCTTCACTACAGCACAGTTC
9076_10	CATGCGGCCGCTCCAAAACCGCAGACTGCTTGGCGTGAGCGGTCGGCCGTGTGCTTCAAGTGTTCGTCAGCTACTCACTGACCTGCATAC
9098_59	CATGCACTGTATGTTACATGAGTTCTGCTGTGCTGTTGGTTGCACCTAAAGATGCCACAGGTAGTTAATCAAAAGATGGGGACAATATAC
9099_76	TGCAGGTCAGAGTGTCTCCCATGAGGAGTTTCCCCCTTCGGGCTGAACCACCTGTGACTTGCCGCCGACGATCCCTCGCCGCTCTGATCC
9120_13	TGCAGGCCGCTTTCGTTCAGGTTTTGGCAGATGAACATTTGACATCTAATTCACCATTTTTTCATGGATTTAGATATCACGGGTTCCCAG
9150_19	TGCAGGGTCTTTGTTTGACACTGTGGGAATTCAACATCATTCATGTAATGTTAGTTGATCAAACAACCTGATGCACTGACAAGGGTGGAA
9197_47	TGCAGGAGTGAAGACATTCAGTAAATTACTATGCATCAAAATTCATCTACATTCTCCTAATAAAGCATCTGAATAGAGAAGGTTTAAATG
9198_26	TGCAGGGTTGTCTGGGGTAGATAAGACACCCCTCCCCGACAACACCCCCCCCTCCTCTGGTCCTCCGCAGGAAAAAAAAAGGGGGAGCTG
9217_17	CATGCACCTCCTCTGTCGCCTCCTCTGCTCCTCCATCAGCCCCCTCCAGGATCACTGCCAGCCCAGTGGAGGTGGAGAGGAGGCGTGAGG
9219_62	CATGCGCGTTCAACCTCGGTGTATGTTTTTAACTTGTTTTTACCTACCAGCCTTCCTCTCTGCCATGTGTCGGTCTGTCCGTGTCCTTTT
9230_40	CATGCACAGGGTCTGTGTCTGCTGTCGGACGTCTCAGGTCAGGCCATACATAAGAGACGCATGCAACACTGAGGTCCACACTGCTGTTAT
9232_33	TGCAGGTTGTCAGGTGTCACACCACGATAAATACATCTGATCCTGTCACAGAGGTTCATACTGGATTGATCTTGATGGAAATACTTGCAT
9242_71	CATGCTCATAATCCTTGAGGCTTCTCTTAATCAATAATTCAAGACAACTGAGAGAGAGAGGGAGAGAGAGGGAGCCCATACGCATCACAA
9247_71	CATGCGGCCAGTCACAAAGTCAGACGGCCGCTCTGAGTGGTTTGCTGTTGTTTTTGTTAAAGTGGTTGACTGAAGTTTGGATTCCTCGCA
9256_58	TGCAGGAAAATAAAACAACAGAGTTCTCTCAATACTTCATTACACTTTGAACTAAAATTATAAATTTTGCCAGCAAACTGACCAGCTTAC
9262_51	CATGCGAAGGCAGCTGCATCAGACAAAACAGGGCTTTTATTCCTCACCAGAGTAACCAATCTGAGTGTTTATGATCAGATGCGTGTATCC
9276_13	TGCAGGAATGGAGCGATAACAGCCTATTTTTAACTGTGTCATTAGTTTTAAATGAAAAACCCACCTTATTTGGCTTACTGTTATTTCTTA
9290_46	CATGCCAACTTGACAGGACTTAGCTCAAAGCATCCCCCCTGTGCCTTAGTGCAGCCTCCAAGAGCTGCTAGCGTGGATTTAGACTCTTGA
9308_58	CATGCCGGAGGTACCAGAGGAGATCATACAGTTAAGTGGACCGGGTCTTTCTCTCTGCCTCCTTTATTTACTCTTAGAGCGGCTGTCCAA
9309_33	CATGCTGCCAGGCGTCTGGCTGCCACTCTCCCCGCCCTCGTAGGCCTGCAGATGGGACAGATCTAACGTCAAGCCCCCCGACTTTCCCAC
9325_61	CATGCGTGTCAGAATTTCTCCGTGTGTGCGCGTGTGTGAATTTGTGTCTGTGTCTGCGCTGTAGATGCTTTGTCTCGTTAATGAGAGGCG
9331_45	CATGCTGGGATATTGTTTAAATGGGCGGAGCGAGAACACTTGACTCGGGATGTGACCTCCAACAGTGCAGACACACTTCCTGTCTCACCT
934_58	TGCAGGGTTGGAAAAATAATGGCATGGTGGAGAATGTAATAGCTTTCCTCCTAATGCCGCTCCCTTAGCAGCACAGTATGAAGATGATTC
9357_24	CATGCATCACATCAGATATTTGTTTCCTGGTTTTAACTTCTGCTGTCTGCAGGAGGTGTGAAGGGAATGGATTCTACCCTTTACCTGCAT
9360_65	TGCAGGCCTCTGAATCTATTCAACATGTGTTTGCATCCTTTTGAGCTAATTTTGGTATTACAGAGCACTCCAACATTAATTGCCAGTTTC
9367_81	CATGCAGAGGAAACTATCTGTGGCTCTGGCCTTCATCGGGGGGTCAAAGGTTGTGATCCTGGATGAGCCCACCGCCGGCGTCGACCCGTA
9373_67	CATGCAGAAAGGCAATGAGGTCTTTGTGTATGTTTATGCAAGTGCGGAGGGGGGTAGATAATGTTTACACTGCTGTGTGTTTAATGAGAG
9379_14	TGCAGGGAAGCCCTAACCCTGGATCAGTTTCTGCAGCAAGGCCAGTCATCAAATTGGTCAAACTGTCCTAGATCATATTTGATTTCCTCT
9381_73	TGCAGGGTTTATGGGCGCTGGGAATTGTTCCACTCTGACAGATGGAGCTTTTAGTTCCGTTTTTAATGTGCTCCGGGTTAATAAATTCAA
9416_49	TGCAGGAGCTCGAAGGCAAGTGTTTGAAACATAAGAACAAACTGGGAGATACATGCCTGAGATTTATACAGTCATTTCCATGAAGAATAT
9422_48	CATGCTTGCTAAAATGAAGAGGAAGATACAAAAGTATCTGAACTCACAGGCAGTGGACGATGGTTCTTCCCTCTCCCTCCTCTCCTTCAC
9435_45	CATGCTTATTCACAATCATATGTCAGGGTGCTCCATGTGTATACCATGCACACACAAACATGTCTGAAGGACACTGGTCCTCTCATTGTC
9438_24	CATGCAAATTGGTATGAGCAGTCTCTAAGGGTTGCTTGACAAGAAAACACTCCCAGCCACTTGAAATTTCTATTTTCAAAATGGCCGCCC	BAYENV	T_0_SUM,S_20_SUM,S_0_WIN,S_20_WIN
9444_70	CATGCAGGCCTCGTTGATCCTGGCGTGGGACTAAAGCGGGGATGAGCGGGGCCGACCGCCTGTCTTTATTCTCAAGGAAGAAGGCTAGCA
9489_19	CATGCCAGCGATGTGGCTCCAGGAAACGAGCCTTCCATGTGTAATTAATCAGTAATCAATGGAACTGCATTGCGCCACACTGAAGTGGTT
9492_55	CATGCGTGATGGATTTGTCCCTCCGTGCTGCACTTCCAGCCCTTTGGGTTTCTTTCATTTCAGATCCCCTTCATCACCCTGGATGGTCTT
9493_87	TGCAGGGTCCCTTTCTTTATCATAACCTGACAAACACATCAACAAACAAATCAGCGACATTAAAAAAACATTTTTCTGCTCTTCTGTGTT
9503_16	TGCAGGATAATGGTCTCACTGATGTCATGCTGCATGCCCTTCTCATCAAAGACGTGAGTTTCCACCACTGCTCTTGTGTGCTGCGTTTTT
951_42	CATGCTCCTGTGACGGCAGCAGCGATCAGAGAGCAGTGGGCTGTCAGAGACTGATAACCCAGACAAGAGGAGTTTACCACGACCCCTGTC
9513_44	TGCAGGCACACTTGTATGGAGGCACACATGAGCTCGCTTTTGATGCATTTTGAAGATAGAATGTGCAAAATCCCATTAAATTCCACTCCA
9514_25	CATGCGTTGAATGCATTGTCTCTATCTGAAGGAAGCATTATTGCTGACGCCCTCATACATGACATGCACCCAGATCCATATTAATGATTG
952_10	TGCAGGCATCCGATGTGATCGTGTCTCTGCTAGACCAAGCAAACAGATGTAGGCCTATCCCCTCCTCCACCCGTCTCGCCTCTATCCTTC
9528_23	CATGCTAAAACCCAACCAACCTGATCAAGGAAAGCCGCCAATCACAGGCAGGTGTTACCAAGAACAGTAATGGGATCCGTATTAAGCTCA
9544_22	TGCAGGCTATGAAAAACAAGTGCGGGTGATGTGGAGTTAAGGCAGGTTTGTGTGTGTGTGTCTGTGTGTGTGTTTCTGCCTGTTGCCTTA
9549_62	TGCAGGGGTGGAGGACCTGACCACAATTAGTGGAAGACCGCTATACCCCCTGAGTTACTCAAGTTCACTGCTACTGCTATGCTGCTGTGA
9557_83	CATGCCGCACCGTAGGCTCCGCCCCTGCCCCCTTGACATTAAAGTGCAGAGCCTGGCGGGGCGCTGGGCTCTGCGGAGCTTTGAATTAGT
9566_26	CATGCTATCATGCCTGTGAGCATCATCGTCTCAGTCCAGTTTAGAGTTTGGTTCTGACAGGAACAGAACAGGTCTGGTTCTGTCTGTCCC
9592_42	TGCAGGGACATAATTGAATCATTAGTTAAATAGCACATGAATTATACACACTAAGTCAGCCAGTCAGCTGTTTAAACTAACTTATATCCT
9594_7	CATGCTACGTAATACATACTGTAGATGTCAAAGCGTAAAAACGTGTTTCTTCACATACTGTTGAGAAATTCCGTCAACGCATGAACAGTT
9598_40	CATGCATATACACAGATTTACACACACACACACACACACACACACTGAGGTCGATGTCGGCACGGTGTAAATTTTAGCTGAATCTATGCC
960_86	TGCAGGAGCTGCTTTGCACTTTCACACCATAAGCAGAGTTGGGTGCCACTGATGGAGCACATGAGCAGATAGAAATTAGAAAAGACTCAA	BAYENV	S_0_SUM,S_20_WIN
9601_88	TGCAGGTGGTGGACCTACTGGAGGGCGGGCCCACGTCACTCTTTCGGGCTGAGCCCGGCCGAGTCCTGTGGGCTAAGACCCGACCACCAT
9633_68	CATGCTAGTTAGCTCCCAGTCACTTTGTACCTCCAGAGCAGATAGTAAACAACACCAACACTCCTCCGGTGCTCAGAGCTCCCAGTATGG	OL, BAYENV	T_0_SUM,S_0_SUM,S_20_SUM,S_0_WIN,S_20_WIN
9641_33	TGCAGGACGAGAAGTGTTCATCTGTGGGGTATTTTGTTGTATTGCTTCTCAAAATTGAGTCTGACAAGTATAATCCTCCAATACCTGTCT
9645_62	CATGCTTCTCCCCCTCGCCTTTCTCCCTTAGCTGCCCACCTCTGTAGCTCCGATCCTGGCTACGGTCCTCTCTCTGCGTCCCCTCTTGAT
9649_68	TGCAGGCAGCGGTGTGTGTTCTGTGTTAGCGTGGCAGTAGCTTTGTATGCAGTGAACGTATGCCATAGCGGTGTGTGTCCATGAGTATGA
9677_31	CATGCGCTCACAGGCGCAGACACAGTTGAACGCAGGCACACATGCACACAGAGACATGGCACGGCATACACAAGGTCCTGCATACGTAGA	OL, BAYENV	T_0_SUM,S_0_SUM,S_20_SUM,T_0_WIN,T_20_WIN,S_0_WIN,S_20_WIN
9681_32	TGCAGGCCTGGAACCATTGTGTAAAAGGATACTTTCCCATCACATTCAATCGAATCAGTATGGAATTTTTAAGCATATTTGTTACAGGAC
9707_10	TGCAGGACCTAAACTGCTCTAAATAACGCAAATATTCTTGAAACGATGCCGGGGAAGACGGGAAAAAAAGATTGTTTTGGTACGTGTGGA
972_59	TGCAGGAGCCTATATAGTAAATGAGTGTCAGTGGCTAACGATGGTGTTTTGAAAAGCAGTGAAATCATTACCGGCTACAAGTTTAATTTC
9724_64	TGCAGGAAGTGTTGACCCCTTAAAGCTAACCTGGTGACACTTCAGTACAGTACCTCTCATTACTCTTCAGAGTTGTATTGATTCCTTTTT
973_50	CATGCTCACTCTTTACACTTAACGTTGATACATTATGATTAAAGGATAAGTCACACAGTTGTAGACGACAACACACTCGTCCTCTCAGCT
9737_54	TGCAGGCGTCTACTGCAGTATTACTGTAGGAGCAGTTTGTTTGCAAAAGACGCGTACCTTCCAACTGCTGTCACGTTTTGGAACTTATCC
9747_32	TGCAGGCAGACCCTGGCAGTGTATCAGCACTCGTGTTGATAGACAGCCAATGGAGCATAGCCAAACAACATGGACGCAGGTGTTGGTGCT
9751_58	CATGCACTGTTGTAACTTTACCTCAGTGTGACACTGAGTACTACCACCAGATAGTGCCAAAGTCAGGAAACTTCAAAGCATACATAAAAT
9752_34	CATGCACCTGACTGCATGTGGTAACCTCACACACAGTTATAAATGCGACCGCTTGACGTGTTTGTCAGTTCTCATGAGGTGTAATATTTC
9768_51	CATGCTTTCCACAGGGTGAGGAGGAGCAGAAGAACTGTAATCTGACTCCTACTTTCAGTTTGCCGTCCTTTCTGTTTACAAGCCAAACCC
9776_84	CATGCACAAGTGTTATTATAAAGTTTATTAAAGTAGAGCAGGACCCTCCCTACGACTGCACGTTCAGTACTTTCACTCGCATAAGAAAAA
9787_75	TGCAGGGACCGCACCAGTCCGTTTGTTGGTTGAGGCCGAAGCGAGCCCGGCATTTCTTAGGAGAGCCCGGGTCTGAGCACAATGCACAGC
9790_74	TGCAGGTTGCGGTCTTTATTCCTGGCGGGCGAGCGTTGCGATGTGGAGACGCTGGACTGGGCGAAGAAAAGCTTCGGGGTTCCCGTCCTG
9796_56	TGCAGGCCTTTGTCCCAGCCTTTGATCACTTCCTTGATGCCCAGCGTGAACCACACTGCCCCACTGTCCCCCGCCTGATCTCGACTGGAG
9803_61	CATGCAAATTAAAAACCTGCCAGAGGAATAAAAGAAAATTGGCTCTTTAAGATTTCTTGAACAAATCCTTACATCTCACTGAAATGTTAC
9806_38	TGCAGGACCCGTACAACATGGAGCGAGTGTTCTGGTTGCTGCTGGGCAGAGACGGAGCTTCAGTGAAGAACATGATGGAGGAGTTTCAGC
9813_44	TGCAGGTTTGATGCCACCTTCATCCCCAGCATCCTCCCTCTGCGGACTTTTGCTCTGCCTCACTTCCTCTGTTTTTTGCTGCCATCAAAA
9828_14	CATGCTCTGCATCTCCAGGCTTTTAAGCGATTAGGGAGCTGCTGAGACCATCGCGTCCAAGCATAGCTCCATGCAGATGTTCATTTGTAT
9833_5	CATGCATTAAAATTAGTACTCAATAGAGCACAGGGTTGGGCTGCTGACAATAATCTATTTTAGTCTCATTAAATGGTATGAGTAGCAATC
9855_39	TGCAGGCTCTGTTTCTCTCAGTTGTGCTTTTTATATACTCATTTTACTTAGCTTGGCTTCCTTAGCTAGTCGACCAACGTTGTTTTGTGC
9869_38	CATGCACGTTCTCTGTACTGTAATGCGTGTTGTTGCGGTGTGTTCTTATGGAAACAGGGAAACAGACACAATATTACATGATCATGAATA
9900_34	TGCAGGAGCCCGCTGTGTGTTTTTAATCAGAAACCTGCCTGTGAAGATGTGAAAGATACACTTCAGCATGATGAACCCAAGAGACGAGTT
9906_6	CATGCCGTGAGACAATGCCAGTCGACGCAGCCATCTGAACGTGGAGTCAGTCATGTCTGTAGGGGTGGGTATGTGCGTCCAGCTCTGGTG
9926_14	CATGCTGAGCTGAACCAAACAAATCCCATCTCATGTCATAATCAATTCAGCGACGGCATGAAGGTCTGAACAGTCGCCCACTCCATGGAA
9933_14	TGCAGGTCAGTAACACTGTATGTGTGTGATTGTGTGTCCTTTCACAGTCTGTAAGCATTCTCATCATGATTCTTATTATGATTATAATGG
9947_6	CATGCATCTAAAACATCAGTCCTGGAGTTTTTCAGGCATGCTATTGTTTTAGTTAAAGCTGCATTCTGGAGTTTTGAGAAAAAAGTGGAC
995_14	CATGCTTAAACATATCAAGTAATGAAATGGATCTAATTTCAATAGGTAAATTATTCCAATCTGCAGAGGCTTTAAACTTAAAGGCTCTTT
997_27	CATGCAGGGCGAGATGAGTCTGTAACAATAGGGAATTAGAACAGAATCAAACTGTGAAACACAGCGTCTGATCTGAGTGTTTCTGAGTGA
9977_85	CATGCGAGTTCAGGCCTGCCATCGGCCCTCTGTTGATTTGTAATCCTTCAGGGTACAATTAAAAATGGATACACTTAAAACTTAACGCGC
9988_47	TGCAGGCCCCTGCCCAGCATGATTTAAAGGTGCGTTCCGAATCACATAATTTTTTCTTTTTACATTTAGTATGTACTGCAGCTTCACTTA
9989_75	TGCAGGTATCCATGATACACCTGTTTGACTTACTACTGTTTGTACAACTGGGGCAGACCAATACGTACTGGCTGTTTAACTTTTGACATT
9994_12	CATGCTGACATTAGCTTGCTGACATTAGCCTGCTAAAATTTGTATTTAGCTAGAGTCTCCACTCTTGCTCTTGTTCACTACAATTTATAG
