# Supplementary material for: Genome-wide analysis clarifies the population genetic structure of wild gilthead sea bream (Sparus aurata)
Source: PLoS One. 2021 Jan 11;16(1):e0236230. doi: 10.1371/journal.pone.0236230 (PMC7799848; doi:10.1371/journal.pone.0236230)
Supplement: S5 Table — Biological processes, cellular components and molecular functions related to the genes found close to the outlier markers are indicated. (ODS) [file pone.0236230.s009.ods]

## Sheet: AT_AllOutlier_mining_b2g_result
Tags	GO ID	GO Name	GO Category	FDR	P-Value	Nr Test	Nr Reference	Non Annot Test	Non Annot Reference	TestSet Sequences
[OVER]	GO:0051382	kinetochore assembly	BIOLOGICAL_PROCESS	0,059056112970101	9,93E-06	3	9	220	61618	Sa_18488.5.1;Sa_18488.6.1;Sa_18488.7.1
[OVER]	GO:0051383	kinetochore organization	BIOLOGICAL_PROCESS	0,059056112970101	9,93E-06	3	9	220	61618	Sa_18488.5.1;Sa_18488.6.1;Sa_18488.7.1
[]	GO:0032469	endoplasmic reticulum calcium ion homeostasis	BIOLOGICAL_PROCESS	0,306336705272214	7,73E-05	2	2	221	61625	Sa_17460.2.1;Sa_7416.6.1
[]	GO:0034248	regulation of cellular amide metabolic process	BIOLOGICAL_PROCESS	0,464773328455426	0,000195	8	425	215	61202	Sa_34154.2.1;Sa_20060.2.1;Sa_34154.1.1;Sa_10911.1.1;Sa_7416.2.1;Sa_27723.3.1;Sa_27356.1.1;Sa_35602.1.1
[]	GO:0016032	viral process	BIOLOGICAL_PROCESS	0,712138939353103	0,000438	4	93	219	61534	Sa_34154.2.1;Sa_3934.2.1;Sa_34154.1.1;Sa_35602.1.1
[]	GO:0044403	symbiont process	BIOLOGICAL_PROCESS	0,712138939353103	0,00053	4	98	219	61529	Sa_34154.2.1;Sa_3934.2.1;Sa_34154.1.1;Sa_35602.1.1
[]	GO:0044419	interspecies interaction between organisms	BIOLOGICAL_PROCESS	0,712138939353103	0,000657	4	104	219	61523	Sa_34154.2.1;Sa_3934.2.1;Sa_34154.1.1;Sa_35602.1.1
[]	GO:0006401	RNA catabolic process	BIOLOGICAL_PROCESS	0,712138939353103	0,000855	5	196	218	61431	Sa_35602.1.1;Sa_16713.1.1;Sa_34437.1.1;Sa_7416.2.1;Sa_11559.1.1
[]	GO:0006417	regulation of translation	BIOLOGICAL_PROCESS	0,712138939353103	0,000945	7	417	216	61210	Sa_34154.2.1;Sa_20060.2.1;Sa_34154.1.1;Sa_10911.1.1;Sa_7416.2.1;Sa_27723.3.1;Sa_35602.1.1
[]	GO:0044042	glucan metabolic process	BIOLOGICAL_PROCESS	0,712138939353103	0,000945	4	115	219	61512	Sa_26643.1.1;Sa_39689.1.1;Sa_10911.1.1;Sa_9379.3.1
[]	GO:0006073	cellular glucan metabolic process	BIOLOGICAL_PROCESS	0,712138939353103	0,000945	4	115	219	61512	Sa_26643.1.1;Sa_39689.1.1;Sa_10911.1.1;Sa_9379.3.1
[]	GO:0019058	viral life cycle	BIOLOGICAL_PROCESS	0,712138939353103	0,000948	3	50	220	61577	Sa_34154.2.1;Sa_3934.2.1;Sa_34154.1.1
[]	GO:0044264	cellular polysaccharide metabolic process	BIOLOGICAL_PROCESS	0,712138939353103	0,000974	4	116	219	61511	Sa_26643.1.1;Sa_39689.1.1;Sa_10911.1.1;Sa_9379.3.1
[]	GO:0034508	centromere complex assembly	BIOLOGICAL_PROCESS	0,712138939353103	0,001113328037018	3	53	220	61574	Sa_18488.5.1;Sa_18488.6.1;Sa_18488.7.1
[]	GO:0000956	nuclear-transcribed mRNA catabolic process	BIOLOGICAL_PROCESS	0,712138939353103	0,00113353200626	4	121	219	61506	Sa_35602.1.1;Sa_16713.1.1;Sa_7416.2.1;Sa_11559.1.1
[]	GO:0005976	polysaccharide metabolic process	BIOLOGICAL_PROCESS	0,712138939353103	0,001202020741484	4	123	219	61504	Sa_26643.1.1;Sa_39689.1.1;Sa_10911.1.1;Sa_9379.3.1
[]	GO:0000184	nuclear-transcribed mRNA catabolic process, nonsense-mediated decay	BIOLOGICAL_PROCESS	0,712138939353103	0,001232736081301	3	55	220	61572	Sa_7416.2.1;Sa_35602.1.1;Sa_16713.1.1
[]	GO:0043555	regulation of translation in response to stress	BIOLOGICAL_PROCESS	0,712138939353103	0,00131744506103	2	13	221	61614	Sa_34154.2.1;Sa_34154.1.1
[]	GO:0043558	regulation of translational initiation in response to stress	BIOLOGICAL_PROCESS	0,712138939353103	0,00131744506103	2	13	221	61614	Sa_34154.2.1;Sa_34154.1.1
[]	GO:0010998	regulation of translational initiation by eIF2 alpha phosphorylation	BIOLOGICAL_PROCESS	0,712138939353103	0,00131744506103	2	13	221	61614	Sa_34154.2.1;Sa_34154.1.1
[]	GO:0048525	negative regulation of viral process	BIOLOGICAL_PROCESS	0,714508537090529	0,001502078155673	2	14	221	61613	Sa_34154.2.1;Sa_34154.1.1
[]	GO:0045071	negative regulation of viral genome replication	BIOLOGICAL_PROCESS	0,714508537090529	0,001502078155673	2	14	221	61613	Sa_34154.2.1;Sa_34154.1.1
[]	GO:1903901	negative regulation of viral life cycle	BIOLOGICAL_PROCESS	0,714508537090529	0,001502078155673	2	14	221	61613	Sa_34154.2.1;Sa_34154.1.1
[]	GO:0005977	glycogen metabolic process	BIOLOGICAL_PROCESS	0,722104839778372	0,001789891627587	3	63	220	61564	Sa_26643.1.1;Sa_39689.1.1;Sa_9379.3.1
[]	GO:0010608	posttranscriptional regulation of gene expression	BIOLOGICAL_PROCESS	0,722104839778372	0,001825800853302	7	469	216	61158	Sa_34154.2.1;Sa_20060.2.1;Sa_34154.1.1;Sa_10911.1.1;Sa_7416.2.1;Sa_27723.3.1;Sa_35602.1.1
[]	GO:0006112	energy reserve metabolic process	BIOLOGICAL_PROCESS	0,722104839778372	0,001868846994993	3	64	220	61563	Sa_26643.1.1;Sa_39689.1.1;Sa_9379.3.1
[]	GO:0006461	protein complex assembly	BIOLOGICAL_PROCESS	0,722104839778372	0,001989797752299	9	756	214	60871	Sa_17460.2.1;Sa_18488.7.1;Sa_10104.1.1;Sa_2258.1.1;Sa_27356.1.1;Sa_12025.3.1;Sa_11572.1.1;Sa_18488.5.1;Sa_18488.6.1
[]	GO:0070271	protein complex biogenesis	BIOLOGICAL_PROCESS	0,722104839778372	0,001989797752299	9	756	214	60871	Sa_17460.2.1;Sa_18488.7.1;Sa_10104.1.1;Sa_2258.1.1;Sa_27356.1.1;Sa_12025.3.1;Sa_11572.1.1;Sa_18488.5.1;Sa_18488.6.1
[]	GO:0045069	regulation of viral genome replication	BIOLOGICAL_PROCESS	0,722104839778372	0,002125266514652	2	17	221	61610	Sa_34154.2.1;Sa_34154.1.1
[]	GO:0043901	negative regulation of multi-organism process	BIOLOGICAL_PROCESS	0,765653077838635	0,002355809438049	2	18	221	61609	Sa_34154.2.1;Sa_34154.1.1
[]	GO:0019079	viral genome replication	BIOLOGICAL_PROCESS	0,765653077838635	0,002597618796949	2	19	221	61608	Sa_34154.2.1;Sa_34154.1.1
[]	GO:1903900	regulation of viral life cycle	BIOLOGICAL_PROCESS	0,765653077838635	0,002850611089064	2	20	221	61607	Sa_34154.2.1;Sa_34154.1.1
[]	GO:0006402	mRNA catabolic process	BIOLOGICAL_PROCESS	0,765653077838635	0,003114248382456	4	161	219	61466	Sa_35602.1.1;Sa_16713.1.1;Sa_7416.2.1;Sa_11559.1.1
[]	GO:0065003	macromolecular complex assembly	BIOLOGICAL_PROCESS	0,765653077838635	0,003144119438839	11	1132	212	60495	Sa_17460.2.1;Sa_18488.7.1;Sa_10104.1.1;Sa_10911.1.1;Sa_11559.1.1;Sa_2258.1.1;Sa_27356.1.1;Sa_12025.3.1;Sa_11572.1.1;Sa_18488.5.1;Sa_18488.6.1
[]	GO:0071822	protein complex subunit organization	BIOLOGICAL_PROCESS	0,765653077838635	0,003227383408781	9	814	214	60813	Sa_17460.2.1;Sa_18488.7.1;Sa_10104.1.1;Sa_2258.1.1;Sa_27356.1.1;Sa_12025.3.1;Sa_11572.1.1;Sa_18488.5.1;Sa_18488.6.1
[]	GO:0035238	vitamin A biosynthetic process	BIOLOGICAL_PROCESS	0,765653077838635	0,00360549717112	1	0	222	61627	Sa_14848.3.1
[]	GO:0003142	cardiogenic plate morphogenesis	BIOLOGICAL_PROCESS	0,765653077838635	0,00360549717112	1	0	222	61627	Sa_39227.1.1
[]	GO:0003144	embryonic heart tube formation	BIOLOGICAL_PROCESS	0,765653077838635	0,00360549717112	1	0	222	61627	Sa_39227.1.1
[]	GO:0006983	ER overload response	BIOLOGICAL_PROCESS	0,765653077838635	0,00360549717112	1	0	222	61627	Sa_7416.6.1
[]	GO:0005991	trehalose metabolic process	BIOLOGICAL_PROCESS	0,765653077838635	0,00360549717112	1	0	222	61627	Sa_10911.1.1
[]	GO:0034498	early endosome to Golgi transport	BIOLOGICAL_PROCESS	0,765653077838635	0,00360549717112	1	0	222	61627	Sa_11572.1.1
[]	GO:0070925	organelle assembly	BIOLOGICAL_PROCESS	0,930173270609713	0,004631802797562	7	557	216	61070	Sa_18488.7.1;Sa_10911.1.1;Sa_11559.1.1;Sa_3934.2.1;Sa_18488.5.1;Sa_18488.6.1;Sa_48036.1.1
[]	GO:0043933	macromolecular complex subunit organization	BIOLOGICAL_PROCESS	0,930173270609713	0,004911956385937	11	1203	212	60424	Sa_17460.2.1;Sa_18488.7.1;Sa_10104.1.1;Sa_10911.1.1;Sa_11559.1.1;Sa_2258.1.1;Sa_27356.1.1;Sa_12025.3.1;Sa_11572.1.1;Sa_18488.5.1;Sa_18488.6.1
[]	GO:0010324	membrane invagination	BIOLOGICAL_PROCESS	0,930173270609713	0,004927759506257	2	27	221	61600	Sa_16758.3.1;Sa_9816.2.1
[]	GO:0006911	phagocytosis, engulfment	BIOLOGICAL_PROCESS	0,930173270609713	0,004927759506257	2	27	221	61600	Sa_16758.3.1;Sa_9816.2.1
[]	GO:0099024	plasma membrane invagination	BIOLOGICAL_PROCESS	0,930173270609713	0,004927759506257	2	27	221	61600	Sa_16758.3.1;Sa_9816.2.1
[]	GO:0010950	positive regulation of endopeptidase activity	BIOLOGICAL_PROCESS	0,957587781095158	0,005267262956566	2	28	221	61599	Sa_27356.1.1;Sa_4164.2.1
[]	GO:0032268	regulation of cellular protein metabolic process	BIOLOGICAL_PROCESS	0,981708101498979	0,005530982408378	11	1223	212	60404	Sa_34154.2.1;Sa_20060.2.1;Sa_34154.1.1;Sa_17460.2.1;Sa_10911.1.1;Sa_7416.2.1;Sa_4164.2.1;Sa_27723.3.1;Sa_33076.1.1;Sa_27356.1.1;Sa_35602.1.1
[]	GO:0050792	regulation of viral process	BIOLOGICAL_PROCESS	1	0,005977545194365	2	30	221	61597	Sa_34154.2.1;Sa_34154.1.1
[]	GO:0043903	regulation of symbiosis, encompassing mutualism through parasitism	BIOLOGICAL_PROCESS	1	0,005977545194365	2	30	221	61597	Sa_34154.2.1;Sa_34154.1.1
[]	GO:0055114	oxidation-reduction process	BIOLOGICAL_PROCESS	1	0,006242125929694	14	1791	209	59836	Sa_9379.3.1;Sa_4129.4.1;Sa_47609.3.1;Sa_26643.1.1;Sa_14848.3.1;Sa_19364.1.1;Sa_29628.10.1;Sa_7416.7.1;Sa_16983.3.1;Sa_13187.2.1;Sa_16997.1.1;Sa_39689.1.1;Sa_20862.1.1;Sa_12391.2.1
[]	GO:0043623	cellular protein complex assembly	BIOLOGICAL_PROCESS	1	0,006437136223121	6	449	217	61178	Sa_27356.1.1;Sa_18488.7.1;Sa_12025.3.1;Sa_10104.1.1;Sa_18488.5.1;Sa_18488.6.1
[]	GO:0042362	fat-soluble vitamin biosynthetic process	BIOLOGICAL_PROCESS	1	0,007198052817559	1	1	222	61626	Sa_14848.3.1
[]	GO:0009224	CMP biosynthetic process	BIOLOGICAL_PROCESS	1	0,007198052817559	1	1	222	61626	Sa_7416.5.1
[]	GO:0046035	CMP metabolic process	BIOLOGICAL_PROCESS	1	0,007198052817559	1	1	222	61626	Sa_7416.5.1
[]	GO:0050975	sensory perception of touch	BIOLOGICAL_PROCESS	1	0,007198052817559	1	1	222	61626	Sa_36557.2.1
[]	GO:0050976	detection of mechanical stimulus involved in sensory perception of touch	BIOLOGICAL_PROCESS	1	0,007198052817559	1	1	222	61626	Sa_36557.2.1
[]	GO:0003357	noradrenergic neuron differentiation	BIOLOGICAL_PROCESS	1	0,007198052817559	1	1	222	61626	Sa_39227.1.1
[]	GO:0006238	CMP salvage	BIOLOGICAL_PROCESS	1	0,007198052817559	1	1	222	61626	Sa_7416.5.1
[]	GO:0051246	regulation of protein metabolic process	BIOLOGICAL_PROCESS	1	0,007269227299682	11	1271	212	60356	Sa_34154.2.1;Sa_20060.2.1;Sa_34154.1.1;Sa_17460.2.1;Sa_10911.1.1;Sa_7416.2.1;Sa_4164.2.1;Sa_27723.3.1;Sa_33076.1.1;Sa_27356.1.1;Sa_35602.1.1
[]	GO:0010942	positive regulation of cell death	BIOLOGICAL_PROCESS	1	0,007332469619802	3	106	220	61521	Sa_27356.1.1;Sa_17460.2.1;Sa_4164.2.1
[]	GO:0033962	cytoplasmic mRNA processing body assembly	BIOLOGICAL_PROCESS	1	0,007932029590315	2	35	221	61592	Sa_10911.1.1;Sa_11559.1.1
[]	GO:0010952	positive regulation of peptidase activity	BIOLOGICAL_PROCESS	1	0,007932029590315	2	35	221	61592	Sa_27356.1.1;Sa_4164.2.1
[]	GO:0034655	nucleobase-containing compound catabolic process	BIOLOGICAL_PROCESS	1	0,00878988352999	5	342	218	61285	Sa_35602.1.1;Sa_16713.1.1;Sa_34437.1.1;Sa_7416.2.1;Sa_11559.1.1
[]	GO:0007205	protein kinase C-activating G-protein coupled receptor signaling pathway	BIOLOGICAL_PROCESS	1	0,009674410626612	2	39	221	61588	Sa_4528.1.1;Sa_27175.1.1
[]	GO:0006413	translational initiation	BIOLOGICAL_PROCESS	1	0,010365038820074	4	229	219	61398	Sa_34154.2.1;Sa_34154.1.1;Sa_35602.1.1;Sa_27723.3.1
[]	GO:0055065	metal ion homeostasis	BIOLOGICAL_PROCESS	1	0,010365038820074	4	229	219	61398	Sa_27356.1.1;Sa_17460.2.1;Sa_7416.6.1;Sa_4129.1.1
[]	GO:1902514	regulation of calcium ion transmembrane transport via high voltage-gated calcium channel	BIOLOGICAL_PROCESS	1	0,010777713180418	1	2	222	61625	Sa_17460.2.1
[]	GO:0061577	calcium ion transmembrane transport via high voltage-gated calcium channel	BIOLOGICAL_PROCESS	1	0,010777713180418	1	2	222	61625	Sa_17460.2.1
[]	GO:0006776	vitamin A metabolic process	BIOLOGICAL_PROCESS	1	0,010777713180418	1	2	222	61625	Sa_14848.3.1
[]	GO:0051876	pigment granule dispersal	BIOLOGICAL_PROCESS	1	0,010777713180418	1	2	222	61625	Sa_20456.2.1
[]	GO:1901077	regulation of relaxation of muscle	BIOLOGICAL_PROCESS	1	0,010777713180418	1	2	222	61625	Sa_17460.2.1
[]	GO:0097210	response to gonadotropin-releasing hormone	BIOLOGICAL_PROCESS	1	0,010777713180418	1	2	222	61625	Sa_31893.1.1
[]	GO:0097211	cellular response to gonadotropin-releasing hormone	BIOLOGICAL_PROCESS	1	0,010777713180418	1	2	222	61625	Sa_31893.1.1
[]	GO:0014911	positive regulation of smooth muscle cell migration	BIOLOGICAL_PROCESS	1	0,010777713180418	1	2	222	61625	Sa_17460.2.1
[]	GO:0003298	physiological muscle hypertrophy	BIOLOGICAL_PROCESS	1	0,010777713180418	1	2	222	61625	Sa_17460.2.1
[]	GO:0010660	regulation of muscle cell apoptotic process	BIOLOGICAL_PROCESS	1	0,010777713180418	1	2	222	61625	Sa_17460.2.1
[]	GO:0010659	cardiac muscle cell apoptotic process	BIOLOGICAL_PROCESS	1	0,010777713180418	1	2	222	61625	Sa_17460.2.1
[]	GO:0010658	striated muscle cell apoptotic process	BIOLOGICAL_PROCESS	1	0,010777713180418	1	2	222	61625	Sa_17460.2.1
[]	GO:0010657	muscle cell apoptotic process	BIOLOGICAL_PROCESS	1	0,010777713180418	1	2	222	61625	Sa_17460.2.1
[]	GO:0010666	positive regulation of cardiac muscle cell apoptotic process	BIOLOGICAL_PROCESS	1	0,010777713180418	1	2	222	61625	Sa_17460.2.1
[]	GO:0010665	regulation of cardiac muscle cell apoptotic process	BIOLOGICAL_PROCESS	1	0,010777713180418	1	2	222	61625	Sa_17460.2.1
[]	GO:0010662	regulation of striated muscle cell apoptotic process	BIOLOGICAL_PROCESS	1	0,010777713180418	1	2	222	61625	Sa_17460.2.1
[]	GO:0010661	positive regulation of muscle cell apoptotic process	BIOLOGICAL_PROCESS	1	0,010777713180418	1	2	222	61625	Sa_17460.2.1
[]	GO:0010663	positive regulation of striated muscle cell apoptotic process	BIOLOGICAL_PROCESS	1	0,010777713180418	1	2	222	61625	Sa_17460.2.1
[]	GO:1901897	regulation of relaxation of cardiac muscle	BIOLOGICAL_PROCESS	1	0,010777713180418	1	2	222	61625	Sa_17460.2.1
[]	GO:0003301	physiological cardiac muscle hypertrophy	BIOLOGICAL_PROCESS	1	0,010777713180418	1	2	222	61625	Sa_17460.2.1
[]	GO:0061049	cell growth involved in cardiac muscle cell development	BIOLOGICAL_PROCESS	1	0,010777713180418	1	2	222	61625	Sa_17460.2.1
[]	GO:0055119	relaxation of cardiac muscle	BIOLOGICAL_PROCESS	1	0,010777713180418	1	2	222	61625	Sa_17460.2.1
[]	GO:0006284	base-excision repair	BIOLOGICAL_PROCESS	1	0,011570477377379	2	43	221	61584	Sa_47609.6.1;Sa_47609.7.1
[]	GO:0044262	cellular carbohydrate metabolic process	BIOLOGICAL_PROCESS	1	0,012273770083795	4	241	219	61386	Sa_26643.1.1;Sa_39689.1.1;Sa_10911.1.1;Sa_9379.3.1
[]	GO:0001523	retinoid metabolic process	BIOLOGICAL_PROCESS	1	0,012574661652455	2	45	221	61582	Sa_5583.2.1;Sa_14848.3.1
[]	GO:0034622	cellular macromolecular complex assembly	BIOLOGICAL_PROCESS	1	0,012813722534599	8	845	215	60782	Sa_18488.7.1;Sa_10104.1.1;Sa_10911.1.1;Sa_11559.1.1;Sa_27356.1.1;Sa_12025.3.1;Sa_18488.5.1;Sa_18488.6.1
[]	GO:0006518	peptide metabolic process	BIOLOGICAL_PROCESS	1	0,013060312724904	9	1021	214	60606	Sa_34154.2.1;Sa_20060.2.1;Sa_34154.1.1;Sa_21298.6.1;Sa_10911.1.1;Sa_7416.2.1;Sa_27723.3.1;Sa_27356.1.1;Sa_35602.1.1
[]	GO:0016101	diterpenoid metabolic process	BIOLOGICAL_PROCESS	1	0,013615502807588	2	47	221	61580	Sa_5583.2.1;Sa_14848.3.1
[]	GO:0090075	relaxation of muscle	BIOLOGICAL_PROCESS	1	0,014344524344149	1	3	222	61624	Sa_17460.2.1
[]	GO:0014909	smooth muscle cell migration	BIOLOGICAL_PROCESS	1	0,014344524344149	1	3	222	61624	Sa_17460.2.1
[]	GO:0014910	regulation of smooth muscle cell migration	BIOLOGICAL_PROCESS	1	0,014344524344149	1	3	222	61624	Sa_17460.2.1
[]	GO:1902992	negative regulation of amyloid precursor protein catabolic process	BIOLOGICAL_PROCESS	1	0,014344524344149	1	3	222	61624	Sa_27356.1.1
[]	GO:1902993	positive regulation of amyloid precursor protein catabolic process	BIOLOGICAL_PROCESS	1	0,014344524344149	1	3	222	61624	Sa_27356.1.1
[]	GO:1902991	regulation of amyloid precursor protein catabolic process	BIOLOGICAL_PROCESS	1	0,014344524344149	1	3	222	61624	Sa_27356.1.1
[]	GO:1902963	negative regulation of metalloendopeptidase activity involved in amyloid precursor protein catabolic process	BIOLOGICAL_PROCESS	1	0,014344524344149	1	3	222	61624	Sa_27356.1.1
[]	GO:1902961	positive regulation of aspartic-type endopeptidase activity involved in amyloid precursor protein catabolic process	BIOLOGICAL_PROCESS	1	0,014344524344149	1	3	222	61624	Sa_27356.1.1
[]	GO:1902962	regulation of metalloendopeptidase activity involved in amyloid precursor protein catabolic process	BIOLOGICAL_PROCESS	1	0,014344524344149	1	3	222	61624	Sa_27356.1.1
[]	GO:1902959	regulation of aspartic-type endopeptidase activity involved in amyloid precursor protein catabolic process	BIOLOGICAL_PROCESS	1	0,014344524344149	1	3	222	61624	Sa_27356.1.1
[]	GO:1905049	negative regulation of metallopeptidase activity	BIOLOGICAL_PROCESS	1	0,014344524344149	1	3	222	61624	Sa_27356.1.1
[]	GO:1905048	regulation of metallopeptidase activity	BIOLOGICAL_PROCESS	1	0,014344524344149	1	3	222	61624	Sa_27356.1.1
[]	GO:0016255	attachment of GPI anchor to protein	BIOLOGICAL_PROCESS	1	0,014344524344149	1	3	222	61624	Sa_36557.2.1
[]	GO:1905247	positive regulation of aspartic-type peptidase activity	BIOLOGICAL_PROCESS	1	0,014344524344149	1	3	222	61624	Sa_27356.1.1
[]	GO:1905245	regulation of aspartic-type peptidase activity	BIOLOGICAL_PROCESS	1	0,014344524344149	1	3	222	61624	Sa_27356.1.1
[]	GO:1902003	regulation of amyloid-beta formation	BIOLOGICAL_PROCESS	1	0,014344524344149	1	3	222	61624	Sa_27356.1.1
[]	GO:1902004	positive regulation of amyloid-beta formation	BIOLOGICAL_PROCESS	1	0,014344524344149	1	3	222	61624	Sa_27356.1.1
[]	GO:1904683	regulation of metalloendopeptidase activity	BIOLOGICAL_PROCESS	1	0,014344524344149	1	3	222	61624	Sa_27356.1.1
[]	GO:1904684	negative regulation of metalloendopeptidase activity	BIOLOGICAL_PROCESS	1	0,014344524344149	1	3	222	61624	Sa_27356.1.1
[]	GO:0071908	determination of intestine left/right asymmetry	BIOLOGICAL_PROCESS	1	0,014344524344149	1	3	222	61624	Sa_39227.1.1
[]	GO:0015881	creatine transport	BIOLOGICAL_PROCESS	1	0,014344524344149	1	3	222	61624	Sa_30673.1.1
[]	GO:0044270	cellular nitrogen compound catabolic process	BIOLOGICAL_PROCESS	1	0,015140977609118	5	393	218	61234	Sa_35602.1.1;Sa_16713.1.1;Sa_34437.1.1;Sa_7416.2.1;Sa_11559.1.1
[]	GO:0019439	aromatic compound catabolic process	BIOLOGICAL_PROCESS	1	0,015140977609118	5	393	218	61234	Sa_35602.1.1;Sa_16713.1.1;Sa_34437.1.1;Sa_7416.2.1;Sa_11559.1.1
[]	GO:0046700	heterocycle catabolic process	BIOLOGICAL_PROCESS	1	0,016201361187525	5	400	218	61227	Sa_35602.1.1;Sa_16713.1.1;Sa_34437.1.1;Sa_7416.2.1;Sa_11559.1.1
[]	GO:0050906	detection of stimulus involved in sensory perception	BIOLOGICAL_PROCESS	1	0,016374222820314	2	52	221	61575	Sa_36557.2.1;Sa_4164.1.1
[]	GO:0006412	translation	BIOLOGICAL_PROCESS	1	0,016719152529209	8	888	215	60739	Sa_34154.2.1;Sa_20060.2.1;Sa_34154.1.1;Sa_21298.6.1;Sa_10911.1.1;Sa_7416.2.1;Sa_27723.3.1;Sa_35602.1.1
[]	GO:1901566	organonitrogen compound biosynthetic process	BIOLOGICAL_PROCESS	1	0,017219870956107	16	2443	207	59184	Sa_20060.2.1;Sa_1096.1.1;Sa_27723.3.1;Sa_5583.2.1;Sa_12489.3.1;Sa_38004.1.1;Sa_34154.2.1;Sa_36557.2.1;Sa_34154.1.1;Sa_36557.3.1;Sa_7416.5.1;Sa_21298.6.1;Sa_10911.1.1;Sa_7416.2.1;Sa_35602.1.1;Sa_216.2.1
[]	GO:0043173	nucleotide salvage	BIOLOGICAL_PROCESS	1	0,017538877647848	2	54	221	61573	Sa_216.2.1;Sa_7416.5.1
[]	GO:0009607	response to biotic stimulus	BIOLOGICAL_PROCESS	1	0,01756234781267	4	269	219	61358	Sa_34154.2.1;Sa_29628.6.1;Sa_34154.1.1;Sa_7416.6.1
[]	GO:0043043	peptide biosynthetic process	BIOLOGICAL_PROCESS	1	0,017634563270724	8	897	215	60730	Sa_34154.2.1;Sa_20060.2.1;Sa_34154.1.1;Sa_21298.6.1;Sa_10911.1.1;Sa_7416.2.1;Sa_27723.3.1;Sa_35602.1.1
[]	GO:0048485	sympathetic nervous system development	BIOLOGICAL_PROCESS	1	0,017898532216747	1	4	222	61623	Sa_39227.1.1
[]	GO:0098711	iron ion import across plasma membrane	BIOLOGICAL_PROCESS	1	0,017898532216747	1	4	222	61623	Sa_27356.1.1
[]	GO:1902306	negative regulation of sodium ion transmembrane transport	BIOLOGICAL_PROCESS	1	0,017898532216747	1	4	222	61623	Sa_17460.2.1
[]	GO:0097286	iron ion import	BIOLOGICAL_PROCESS	1	0,017898532216747	1	4	222	61623	Sa_27356.1.1
[]	GO:0016188	synaptic vesicle maturation	BIOLOGICAL_PROCESS	1	0,017898532216747	1	4	222	61623	Sa_27356.1.1
[]	GO:0098900	regulation of action potential	BIOLOGICAL_PROCESS	1	0,017898532216747	1	4	222	61623	Sa_17460.2.1
[]	GO:0098901	regulation of cardiac muscle cell action potential	BIOLOGICAL_PROCESS	1	0,017898532216747	1	4	222	61623	Sa_17460.2.1
[]	GO:0010766	negative regulation of sodium ion transport	BIOLOGICAL_PROCESS	1	0,017898532216747	1	4	222	61623	Sa_17460.2.1
[]	GO:0051014	actin filament severing	BIOLOGICAL_PROCESS	1	0,017898532216747	1	4	222	61623	Sa_48036.1.1
[]	GO:2000650	negative regulation of sodium ion transmembrane transporter activity	BIOLOGICAL_PROCESS	1	0,017898532216747	1	4	222	61623	Sa_17460.2.1
[]	GO:0022607	cellular component assembly	BIOLOGICAL_PROCESS	1	0,019120779494829	13	1860	210	59767	Sa_17460.2.1;Sa_11559.1.1;Sa_3934.2.1;Sa_11572.1.1;Sa_48036.1.1;Sa_18488.7.1;Sa_10104.1.1;Sa_10911.1.1;Sa_2258.1.1;Sa_27356.1.1;Sa_12025.3.1;Sa_18488.5.1;Sa_18488.6.1
[]	GO:1901361	organic cyclic compound catabolic process	BIOLOGICAL_PROCESS	1	0,019325699900209	5	419	218	61208	Sa_35602.1.1;Sa_16713.1.1;Sa_34437.1.1;Sa_7416.2.1;Sa_11559.1.1
[]	GO:0055085	transmembrane transport	BIOLOGICAL_PROCESS	1	0,020221270651941	17	2702	206	58925	Sa_30673.1.1;Sa_17460.2.1;Sa_4129.2.1;Sa_1376.1.1;Sa_9379.2.1;Sa_26643.1.1;Sa_11572.1.1;Sa_49406.1.1;Sa_38878.1.1;Sa_7416.6.1;Sa_21298.5.1;Sa_20456.2.1;Sa_27356.1.1;Sa_15239.2.1;Sa_39204.1.1;Sa_30851.1.1;Sa_12391.3.1
[]	GO:0006826	iron ion transport	BIOLOGICAL_PROCESS	1	0,020598592951023	2	59	221	61568	Sa_27356.1.1;Sa_4129.1.1
[]	GO:0043900	regulation of multi-organism process	BIOLOGICAL_PROCESS	1	0,021235377732931	2	60	221	61567	Sa_34154.2.1;Sa_34154.1.1
[]	GO:0003254	regulation of membrane depolarization	BIOLOGICAL_PROCESS	1	0,021439782561133	1	5	222	61622	Sa_17460.2.1
[]	GO:0034394	protein localization to cell surface	BIOLOGICAL_PROCESS	1	0,021439782561133	1	5	222	61622	Sa_36557.2.1
[]	GO:0086003	cardiac muscle cell contraction	BIOLOGICAL_PROCESS	1	0,021439782561133	1	5	222	61622	Sa_17460.2.1
[]	GO:0006629	lipid metabolic process	BIOLOGICAL_PROCESS	1	0,022459802140986	10	1311	213	60316	Sa_36557.2.1;Sa_27175.1.1;Sa_13187.2.1;Sa_5583.2.1;Sa_14848.3.1;Sa_47609.1.1;Sa_4528.1.1;Sa_509.2.1;Sa_47609.4.1;Sa_47609.5.1
[]	GO:0009636	response to toxic substance	BIOLOGICAL_PROCESS	1	0,023243602963858	3	165	220	61462	Sa_34154.2.1;Sa_34154.1.1;Sa_4129.4.1
[]	GO:0055080	cation homeostasis	BIOLOGICAL_PROCESS	1	0,024858884618072	4	300	219	61327	Sa_27356.1.1;Sa_17460.2.1;Sa_7416.6.1;Sa_4129.1.1
[]	GO:0030260	entry into host cell	BIOLOGICAL_PROCESS	1	0,024968320952178	1	6	222	61621	Sa_3934.2.1
[]	GO:0051806	entry into cell of other organism involved in symbiotic interaction	BIOLOGICAL_PROCESS	1	0,024968320952178	1	6	222	61621	Sa_3934.2.1
[]	GO:0051828	entry into other organism involved in symbiotic interaction	BIOLOGICAL_PROCESS	1	0,024968320952178	1	6	222	61621	Sa_3934.2.1
[]	GO:0034205	amyloid-beta formation	BIOLOGICAL_PROCESS	1	0,024968320952178	1	6	222	61621	Sa_27356.1.1
[]	GO:1901475	pyruvate transmembrane transport	BIOLOGICAL_PROCESS	1	0,024968320952178	1	6	222	61621	Sa_49406.1.1
[]	GO:0006848	pyruvate transport	BIOLOGICAL_PROCESS	1	0,024968320952178	1	6	222	61621	Sa_49406.1.1
[]	GO:0035459	cargo loading into vesicle	BIOLOGICAL_PROCESS	1	0,024968320952178	1	6	222	61621	Sa_27356.1.1
[]	GO:0046718	viral entry into host cell	BIOLOGICAL_PROCESS	1	0,024968320952178	1	6	222	61621	Sa_3934.2.1
[]	GO:0042987	amyloid precursor protein catabolic process	BIOLOGICAL_PROCESS	1	0,024968320952178	1	6	222	61621	Sa_27356.1.1
[]	GO:0010611	regulation of cardiac muscle hypertrophy	BIOLOGICAL_PROCESS	1	0,024968320952178	1	6	222	61621	Sa_17460.2.1
[]	GO:0010613	positive regulation of cardiac muscle hypertrophy	BIOLOGICAL_PROCESS	1	0,024968320952178	1	6	222	61621	Sa_17460.2.1
[]	GO:0046548	retinal rod cell development	BIOLOGICAL_PROCESS	1	0,024968320952178	1	6	222	61621	Sa_15239.1.1
[]	GO:0044409	entry into host	BIOLOGICAL_PROCESS	1	0,024968320952178	1	6	222	61621	Sa_3934.2.1
[]	GO:0014742	positive regulation of muscle hypertrophy	BIOLOGICAL_PROCESS	1	0,024968320952178	1	6	222	61621	Sa_17460.2.1
[]	GO:0006721	terpenoid metabolic process	BIOLOGICAL_PROCESS	1	0,025224385737451	2	66	221	61561	Sa_5583.2.1;Sa_14848.3.1
[]	GO:0006891	intra-Golgi vesicle-mediated transport	BIOLOGICAL_PROCESS	1	0,025224385737451	2	66	221	61561	Sa_11572.1.1;Sa_6522.1.1
[]	GO:0098771	inorganic ion homeostasis	BIOLOGICAL_PROCESS	1	0,027272272124859	4	309	219	61318	Sa_27356.1.1;Sa_17460.2.1;Sa_7416.6.1;Sa_4129.1.1
[]	GO:0006811	ion transport	BIOLOGICAL_PROCESS	1	0,027613176293709	16	2590	207	59037	Sa_30673.1.1;Sa_17460.2.1;Sa_4129.1.1;Sa_4129.2.1;Sa_15372.4.1;Sa_1376.1.1;Sa_26643.1.1;Sa_11572.1.1;Sa_49406.1.1;Sa_7416.6.1;Sa_12025.1.1;Sa_20456.2.1;Sa_27356.1.1;Sa_15239.2.1;Sa_39204.1.1;Sa_30851.1.1
[]	GO:0043604	amide biosynthetic process	BIOLOGICAL_PROCESS	1	0,028269836807707	8	983	215	60644	Sa_34154.2.1;Sa_20060.2.1;Sa_34154.1.1;Sa_21298.6.1;Sa_10911.1.1;Sa_7416.2.1;Sa_27723.3.1;Sa_35602.1.1
[]	GO:0043500	muscle adaptation	BIOLOGICAL_PROCESS	1	0,028484192832482	1	7	222	61620	Sa_17460.2.1
[]	GO:0043502	regulation of muscle adaptation	BIOLOGICAL_PROCESS	1	0,028484192832482	1	7	222	61620	Sa_17460.2.1
[]	GO:0048661	positive regulation of smooth muscle cell proliferation	BIOLOGICAL_PROCESS	1	0,028484192832482	1	7	222	61620	Sa_17460.2.1
[]	GO:0006919	activation of cysteine-type endopeptidase activity involved in apoptotic process	BIOLOGICAL_PROCESS	1	0,028484192832482	1	7	222	61620	Sa_4164.2.1
[]	GO:0010649	regulation of cell communication by electrical coupling	BIOLOGICAL_PROCESS	1	0,028484192832482	1	7	222	61620	Sa_17460.2.1
[]	GO:0042982	amyloid precursor protein metabolic process	BIOLOGICAL_PROCESS	1	0,028484192832482	1	7	222	61620	Sa_27356.1.1
[]	GO:0070207	protein homotrimerization	BIOLOGICAL_PROCESS	1	0,028484192832482	1	7	222	61620	Sa_2258.1.1
[]	GO:0048916	posterior lateral line development	BIOLOGICAL_PROCESS	1	0,030229108820746	2	73	221	61554	Sa_22439.1.1;Sa_19480.1.1
[]	GO:0001754	eye photoreceptor cell differentiation	BIOLOGICAL_PROCESS	1	0,030973730663874	2	74	221	61553	Sa_15239.1.1;Sa_14848.3.1
[]	GO:0065004	protein-DNA complex assembly	BIOLOGICAL_PROCESS	1	0,030987765645992	3	185	220	61442	Sa_18488.5.1;Sa_18488.6.1;Sa_18488.7.1
[]	GO:0050801	ion homeostasis	BIOLOGICAL_PROCESS	1	0,031295981214169	4	323	219	61304	Sa_27356.1.1;Sa_17460.2.1;Sa_7416.6.1;Sa_4129.1.1
[]	GO:0008380	RNA splicing	BIOLOGICAL_PROCESS	1	0,031897771106832	4	325	219	61302	Sa_5447.1.1;Sa_7416.2.1;Sa_29628.9.1;Sa_11559.1.1
[]	GO:0031584	activation of phospholipase D activity	BIOLOGICAL_PROCESS	1	0,03198744345572	1	8	222	61619	Sa_13585.1.1
[]	GO:0006775	fat-soluble vitamin metabolic process	BIOLOGICAL_PROCESS	1	0,03198744345572	1	8	222	61619	Sa_14848.3.1
[]	GO:0014897	striated muscle hypertrophy	BIOLOGICAL_PROCESS	1	0,03198744345572	1	8	222	61619	Sa_17460.2.1
[]	GO:0035022	positive regulation of Rac protein signal transduction	BIOLOGICAL_PROCESS	1	0,03198744345572	1	8	222	61619	Sa_17460.2.1
[]	GO:0071216	cellular response to biotic stimulus	BIOLOGICAL_PROCESS	1	0,03198744345572	1	8	222	61619	Sa_7416.6.1
[]	GO:0072337	modified amino acid transport	BIOLOGICAL_PROCESS	1	0,03198744345572	1	8	222	61619	Sa_30673.1.1
[]	GO:0010644	cell communication by electrical coupling	BIOLOGICAL_PROCESS	1	0,03198744345572	1	8	222	61619	Sa_17460.2.1
[]	GO:0003342	proepicardium development	BIOLOGICAL_PROCESS	1	0,03198744345572	1	8	222	61619	Sa_39227.1.1
[]	GO:0003343	septum transversum development	BIOLOGICAL_PROCESS	1	0,03198744345572	1	8	222	61619	Sa_39227.1.1
[]	GO:0003300	cardiac muscle hypertrophy	BIOLOGICAL_PROCESS	1	0,03198744345572	1	8	222	61619	Sa_17460.2.1
[]	GO:0014743	regulation of muscle hypertrophy	BIOLOGICAL_PROCESS	1	0,03198744345572	1	8	222	61619	Sa_17460.2.1
[]	GO:0006875	cellular metal ion homeostasis	BIOLOGICAL_PROCESS	1	0,032252274326793	3	188	220	61439	Sa_17460.2.1;Sa_7416.6.1;Sa_4129.1.1
[]	GO:0034754	cellular hormone metabolic process	BIOLOGICAL_PROCESS	1	0,032484599586724	2	76	221	61551	Sa_5583.2.1;Sa_13187.2.1
[]	GO:0006396	RNA processing	BIOLOGICAL_PROCESS	1	0,032526655160201	8	1011	215	60616	Sa_5447.1.1;Sa_21298.6.1;Sa_34437.1.1;Sa_7416.2.1;Sa_11559.1.1;Sa_4815.1.1;Sa_35602.1.1;Sa_29628.9.1
[]	GO:0055007	cardiac muscle cell differentiation	BIOLOGICAL_PROCESS	1	0,033250724409841	2	77	221	61550	Sa_17460.2.1;Sa_39227.1.1
[]	GO:0055072	iron ion homeostasis	BIOLOGICAL_PROCESS	1	0,034804051755493	2	79	221	61548	Sa_27356.1.1;Sa_4129.1.1
[]	GO:0071824	protein-DNA complex subunit organization	BIOLOGICAL_PROCESS	1	0,03530628405322	3	195	220	61432	Sa_18488.5.1;Sa_18488.6.1;Sa_18488.7.1
[]	GO:0006703	estrogen biosynthetic process	BIOLOGICAL_PROCESS	1	0,035478117932636	1	9	222	61618	Sa_13187.2.1
[]	GO:0014812	muscle cell migration	BIOLOGICAL_PROCESS	1	0,035478117932636	1	9	222	61618	Sa_17460.2.1
[]	GO:0035020	regulation of Rac protein signal transduction	BIOLOGICAL_PROCESS	1	0,035478117932636	1	9	222	61618	Sa_17460.2.1
[]	GO:0006984	ER-nucleus signaling pathway	BIOLOGICAL_PROCESS	1	0,035478117932636	1	9	222	61618	Sa_7416.6.1
[]	GO:0050435	amyloid-beta metabolic process	BIOLOGICAL_PROCESS	1	0,035478117932636	1	9	222	61618	Sa_27356.1.1
[]	GO:0006874	cellular calcium ion homeostasis	BIOLOGICAL_PROCESS	1	0,035591134065422	2	80	221	61547	Sa_17460.2.1;Sa_7416.6.1
[]	GO:0016042	lipid catabolic process	BIOLOGICAL_PROCESS	1	0,035650945732912	4	337	219	61290	Sa_27175.1.1;Sa_4528.1.1;Sa_47609.4.1;Sa_47609.5.1
[]	GO:0051704	multi-organism process	BIOLOGICAL_PROCESS	1	0,035932497264186	5	496	218	61131	Sa_34154.2.1;Sa_29628.6.1;Sa_3934.2.1;Sa_34154.1.1;Sa_35602.1.1
[]	GO:0045862	positive regulation of proteolysis	BIOLOGICAL_PROCESS	1	0,036385082574991	2	81	221	61546	Sa_27356.1.1;Sa_4164.2.1
[]	GO:0032270	positive regulation of cellular protein metabolic process	BIOLOGICAL_PROCESS	1	0,037287032353983	4	342	219	61285	Sa_27356.1.1;Sa_17460.2.1;Sa_4164.2.1;Sa_33076.1.1
[]	GO:0034220	ion transmembrane transport	BIOLOGICAL_PROCESS	1	0,038380304255779	11	1641	212	59986	Sa_17460.2.1;Sa_7416.6.1;Sa_4129.2.1;Sa_20456.2.1;Sa_1376.1.1;Sa_27356.1.1;Sa_26643.1.1;Sa_15239.2.1;Sa_11572.1.1;Sa_49406.1.1;Sa_39204.1.1
[]	GO:0098739	import across plasma membrane	BIOLOGICAL_PROCESS	1	0,038956261196408	1	10	222	61617	Sa_27356.1.1
[]	GO:0014808	release of sequestered calcium ion into cytosol by sarcoplasmic reticulum	BIOLOGICAL_PROCESS	1	0,038956261196408	1	10	222	61617	Sa_17460.2.1
[]	GO:0014896	muscle hypertrophy	BIOLOGICAL_PROCESS	1	0,038956261196408	1	10	222	61617	Sa_17460.2.1
[]	GO:1903514	release of sequestered calcium ion into cytosol by endoplasmic reticulum	BIOLOGICAL_PROCESS	1	0,038956261196408	1	10	222	61617	Sa_17460.2.1
[]	GO:0098659	inorganic cation import across plasma membrane	BIOLOGICAL_PROCESS	1	0,038956261196408	1	10	222	61617	Sa_27356.1.1
[]	GO:0030859	polarized epithelial cell differentiation	BIOLOGICAL_PROCESS	1	0,038956261196408	1	10	222	61617	Sa_39227.1.1
[]	GO:0048659	smooth muscle cell proliferation	BIOLOGICAL_PROCESS	1	0,038956261196408	1	10	222	61617	Sa_17460.2.1
[]	GO:0048660	regulation of smooth muscle cell proliferation	BIOLOGICAL_PROCESS	1	0,038956261196408	1	10	222	61617	Sa_17460.2.1
[]	GO:0043928	exonucleolytic nuclear-transcribed mRNA catabolic process involved in deadenylation-dependent decay	BIOLOGICAL_PROCESS	1	0,038956261196408	1	10	222	61617	Sa_11559.1.1
[]	GO:0007210	serotonin receptor signaling pathway	BIOLOGICAL_PROCESS	1	0,038956261196408	1	10	222	61617	Sa_19332.3.1
[]	GO:0070296	sarcoplasmic reticulum calcium ion transport	BIOLOGICAL_PROCESS	1	0,038956261196408	1	10	222	61617	Sa_17460.2.1
[]	GO:0070252	actin-mediated cell contraction	BIOLOGICAL_PROCESS	1	0,038956261196408	1	10	222	61617	Sa_17460.2.1
[]	GO:0099587	inorganic ion import across plasma membrane	BIOLOGICAL_PROCESS	1	0,038956261196408	1	10	222	61617	Sa_27356.1.1
[]	GO:0010880	regulation of release of sequestered calcium ion into cytosol by sarcoplasmic reticulum	BIOLOGICAL_PROCESS	1	0,038956261196408	1	10	222	61617	Sa_17460.2.1
[]	GO:0044211	CTP salvage	BIOLOGICAL_PROCESS	1	0,038956261196408	1	10	222	61617	Sa_7416.5.1
[]	GO:0007187	G-protein coupled receptor signaling pathway, coupled to cyclic nucleotide second messenger	BIOLOGICAL_PROCESS	1	0,038965721967035	4	347	219	61280	Sa_19332.3.1;Sa_31893.1.1;Sa_10911.2.1;Sa_13585.1.1
[]	GO:0006446	regulation of translational initiation	BIOLOGICAL_PROCESS	1	0,038972731084403	3	203	220	61424	Sa_34154.2.1;Sa_34154.1.1;Sa_27723.3.1
[]	GO:0006432	phenylalanyl-tRNA aminoacylation	BIOLOGICAL_PROCESS	1	0,042421918046661	1	11	222	61616	Sa_21298.6.1
[]	GO:0086001	cardiac muscle cell action potential	BIOLOGICAL_PROCESS	1	0,042421918046661	1	11	222	61616	Sa_17460.2.1
[]	GO:0016601	Rac protein signal transduction	BIOLOGICAL_PROCESS	1	0,042421918046661	1	11	222	61616	Sa_17460.2.1
[]	GO:0046579	positive regulation of Ras protein signal transduction	BIOLOGICAL_PROCESS	1	0,042421918046661	1	11	222	61616	Sa_17460.2.1
[]	GO:0045010	actin nucleation	BIOLOGICAL_PROCESS	1	0,042976812789317	2	89	221	61538	Sa_10104.1.1;Sa_12025.3.1
[]	GO:0051247	positive regulation of protein metabolic process	BIOLOGICAL_PROCESS	1	0,043168556326641	4	359	219	61268	Sa_27356.1.1;Sa_17460.2.1;Sa_4164.2.1;Sa_33076.1.1
[]	GO:0048915	posterior lateral line system development	BIOLOGICAL_PROCESS	1	0,043829930354453	2	90	221	61537	Sa_22439.1.1;Sa_19480.1.1
[]	GO:0009615	response to virus	BIOLOGICAL_PROCESS	1	0,043829930354453	2	90	221	61537	Sa_34154.2.1;Sa_34154.1.1
[]	GO:0043603	cellular amide metabolic process	BIOLOGICAL_PROCESS	1	0,044100158848155	9	1273	214	60354	Sa_34154.2.1;Sa_20060.2.1;Sa_34154.1.1;Sa_21298.6.1;Sa_10911.1.1;Sa_7416.2.1;Sa_27723.3.1;Sa_27356.1.1;Sa_35602.1.1
[]	GO:0055074	calcium ion homeostasis	BIOLOGICAL_PROCESS	1	0,045554975015386	2	92	221	61535	Sa_17460.2.1;Sa_7416.6.1
[]	GO:0030003	cellular cation homeostasis	BIOLOGICAL_PROCESS	1	0,045834831853845	3	217	220	61410	Sa_17460.2.1;Sa_7416.6.1;Sa_4129.1.1
[]	GO:0051057	positive regulation of small GTPase mediated signal transduction	BIOLOGICAL_PROCESS	1	0,045875133090971	1	12	222	61615	Sa_17460.2.1
[]	GO:0032413	negative regulation of ion transmembrane transporter activity	BIOLOGICAL_PROCESS	1	0,045875133090971	1	12	222	61615	Sa_17460.2.1
[]	GO:0048881	mechanosensory lateral line system development	BIOLOGICAL_PROCESS	1	0,046426790466421	2	93	221	61534	Sa_22439.1.1;Sa_19480.1.1
[]	GO:0043094	cellular metabolic compound salvage	BIOLOGICAL_PROCESS	1	0,046426790466421	2	93	221	61534	Sa_216.2.1;Sa_7416.5.1
[]	GO:0006873	cellular ion homeostasis	BIOLOGICAL_PROCESS	1	0,046860824926815	3	219	220	61408	Sa_17460.2.1;Sa_7416.6.1;Sa_4129.1.1
[]	GO:0044085	cellular component biogenesis	BIOLOGICAL_PROCESS	1	0,047746413548318	14	2344	209	59283	Sa_17460.2.1;Sa_11559.1.1;Sa_3934.2.1;Sa_11572.1.1;Sa_48036.1.1;Sa_18488.7.1;Sa_10104.1.1;Sa_10911.1.1;Sa_2258.1.1;Sa_27356.1.1;Sa_35602.1.1;Sa_12025.3.1;Sa_18488.5.1;Sa_18488.6.1
[]	GO:0072503	cellular divalent inorganic cation homeostasis	BIOLOGICAL_PROCESS	1	0,04907874606768	2	96	221	61531	Sa_17460.2.1;Sa_7416.6.1
[]	GO:0006909	phagocytosis	BIOLOGICAL_PROCESS	1	0,04907874606768	2	96	221	61531	Sa_16758.3.1;Sa_9816.2.1
[]	GO:1901216	positive regulation of neuron death	BIOLOGICAL_PROCESS	1	0,049315950816946	1	13	222	61614	Sa_27356.1.1
[]	GO:0097324	melanocyte migration	BIOLOGICAL_PROCESS	1	0,049315950816946	1	13	222	61614	Sa_20456.2.1
[]	GO:0050907	detection of chemical stimulus involved in sensory perception	BIOLOGICAL_PROCESS	1	0,049315950816946	1	13	222	61614	Sa_4164.1.1
[]	GO:0032410	negative regulation of transporter activity	BIOLOGICAL_PROCESS	1	0,049315950816946	1	13	222	61614	Sa_17460.2.1
[]	GO:0035051	cardiocyte differentiation	BIOLOGICAL_PROCESS	1	0,049974718670676	2	97	221	61530	Sa_17460.2.1;Sa_39227.1.1
[]	GO:0043025	neuronal cell body	CELLULAR_COMPONENT	0,712138939353103	0,001172072356121	3	54	220	61573	Sa_27356.1.1;Sa_17460.2.1;Sa_7416.2.1
[]	GO:0016021	integral component of membrane	CELLULAR_COMPONENT	0,719713173904892	0,001573540407125	63	12209	160	49418	Sa_9379.1.1;Sa_25013.6.1;Sa_1096.3.1;Sa_4129.2.1;Sa_9379.5.1;Sa_1096.1.1;Sa_4129.4.1;Sa_49406.1.1;Sa_19364.1.1;Sa_38878.1.1;Sa_38004.1.1;Sa_36557.2.1;Sa_19888.1.1;Sa_6670.1.1;Sa_15375.3.1;Sa_20456.2.1;Sa_44530.1.1;Sa_12938.2.1;Sa_19332.3.1;Sa_15239.2.1;Sa_10270.1.1;Sa_25875.3.1;Sa_16758.3.1;Sa_16758.1.1;Sa_19332.1.1;Sa_26643.1.1;Sa_31893.1.1;Sa_47609.4.1;Sa_21298.7.1;Sa_4164.1.1;Sa_216.3.1;Sa_109…
[]	GO:0031224	intrinsic component of membrane	CELLULAR_COMPONENT	0,722104839778372	0,001778827221315	63	12269	160	49358	Sa_9379.1.1;Sa_25013.6.1;Sa_1096.3.1;Sa_4129.2.1;Sa_9379.5.1;Sa_1096.1.1;Sa_4129.4.1;Sa_49406.1.1;Sa_19364.1.1;Sa_38878.1.1;Sa_38004.1.1;Sa_36557.2.1;Sa_19888.1.1;Sa_6670.1.1;Sa_15375.3.1;Sa_20456.2.1;Sa_44530.1.1;Sa_12938.2.1;Sa_19332.3.1;Sa_15239.2.1;Sa_10270.1.1;Sa_25875.3.1;Sa_16758.3.1;Sa_16758.1.1;Sa_19332.1.1;Sa_26643.1.1;Sa_31893.1.1;Sa_47609.4.1;Sa_21298.7.1;Sa_4164.1.1;Sa_216.3.1;Sa_109…
[]	GO:0044425	membrane part	CELLULAR_COMPONENT	0,722104839778372	0,002024244420277	67	13313	156	48314	Sa_9379.1.1;Sa_25013.6.1;Sa_1096.3.1;Sa_4129.2.1;Sa_9379.5.1;Sa_1096.1.1;Sa_4129.4.1;Sa_49406.1.1;Sa_19364.1.1;Sa_38878.1.1;Sa_38004.1.1;Sa_36557.2.1;Sa_19888.1.1;Sa_6670.1.1;Sa_15375.3.1;Sa_20456.2.1;Sa_44530.1.1;Sa_12938.2.1;Sa_19332.3.1;Sa_15239.2.1;Sa_10270.1.1;Sa_25875.3.1;Sa_16758.3.1;Sa_16758.1.1;Sa_19332.1.1;Sa_26643.1.1;Sa_31893.1.1;Sa_47609.4.1;Sa_21298.7.1;Sa_13585.2.1;Sa_4164.1.1;Sa_2…
[]	GO:0044297	cell body	CELLULAR_COMPONENT	0,722104839778372	0,002118631592042	3	67	220	61560	Sa_27356.1.1;Sa_17460.2.1;Sa_7416.2.1
[]	GO:0016020	membrane	CELLULAR_COMPONENT	0,765653077838635	0,003500658948482	74	15357	149	46270	Sa_9379.1.1;Sa_25013.6.1;Sa_1096.3.1;Sa_4129.2.1;Sa_9379.5.1;Sa_1096.1.1;Sa_4129.4.1;Sa_13519.1.1;Sa_49406.1.1;Sa_19364.1.1;Sa_38878.1.1;Sa_38004.1.1;Sa_36557.2.1;Sa_19888.1.1;Sa_6670.1.1;Sa_15375.3.1;Sa_20456.2.1;Sa_44530.1.1;Sa_12938.2.1;Sa_19332.3.1;Sa_15239.2.1;Sa_10270.1.1;Sa_25875.3.1;Sa_16758.3.1;Sa_16758.1.1;Sa_19332.1.1;Sa_26643.1.1;Sa_31893.1.1;Sa_47609.4.1;Sa_21298.7.1;Sa_21298.5.1;Sa_…
[]	GO:1990071	TRAPPII protein complex	CELLULAR_COMPONENT	0,765653077838635	0,00360549717112	1	0	222	61627	Sa_11572.1.1
[]	GO:0036477	somatodendritic compartment	CELLULAR_COMPONENT	0,899896868229002	0,004313330094942	3	87	220	61540	Sa_27356.1.1;Sa_17460.2.1;Sa_7416.2.1
[]	GO:0019867	outer membrane	CELLULAR_COMPONENT	0,957587781095158	0,005314563870861	3	94	220	61533	Sa_21298.5.1;Sa_12938.2.1;Sa_47609.9.1
[]	GO:0030315	T-tubule	CELLULAR_COMPONENT	1	0,010777713180418	1	2	222	61625	Sa_17460.2.1
[]	GO:0043194	axon initial segment	CELLULAR_COMPONENT	1	0,010777713180418	1	2	222	61625	Sa_17460.2.1
[]	GO:0000932	P-body	CELLULAR_COMPONENT	1	0,013090536196063	2	46	221	61581	Sa_10911.1.1;Sa_11559.1.1
[]	GO:0098573	intrinsic component of mitochondrial membrane	CELLULAR_COMPONENT	1	0,013615502807588	2	47	221	61580	Sa_15375.3.1;Sa_12938.2.1
[]	GO:0032592	integral component of mitochondrial membrane	CELLULAR_COMPONENT	1	0,013615502807588	2	47	221	61580	Sa_15375.3.1;Sa_12938.2.1
[]	GO:0097418	neurofibrillary tangle	CELLULAR_COMPONENT	1	0,014344524344149	1	3	222	61624	Sa_27356.1.1
[]	GO:0005681	spliceosomal complex	CELLULAR_COMPONENT	1	0,014415308528005	3	137	220	61490	Sa_7416.2.1;Sa_29628.9.1;Sa_11559.1.1
[]	GO:0031300	intrinsic component of organelle membrane	CELLULAR_COMPONENT	1	0,016698563037334	3	145	220	61482	Sa_15375.3.1;Sa_12938.2.1;Sa_21298.7.1
[]	GO:0031301	integral component of organelle membrane	CELLULAR_COMPONENT	1	0,016698563037334	3	145	220	61482	Sa_15375.3.1;Sa_12938.2.1;Sa_21298.7.1
[]	GO:0071013	catalytic step 2 spliceosome	CELLULAR_COMPONENT	1	0,017538877647848	2	54	221	61573	Sa_7416.2.1;Sa_11559.1.1
[]	GO:0016234	inclusion body	CELLULAR_COMPONENT	1	0,017898532216747	1	4	222	61623	Sa_27356.1.1
[]	GO:0005794	Golgi apparatus	CELLULAR_COMPONENT	1	0,019403745722316	7	740	216	60887	Sa_36557.3.1;Sa_7416.6.1;Sa_21298.7.1;Sa_6522.1.1;Sa_27356.1.1;Sa_31166.1.1;Sa_11572.1.1
[]	GO:0005740	mitochondrial envelope	CELLULAR_COMPONENT	1	0,020751685568501	5	427	218	61200	Sa_12938.2.1;Sa_21298.5.1;Sa_15375.3.1;Sa_15372.4.1;Sa_12391.3.1
[]	GO:0005834	heterotrimeric G-protein complex	CELLULAR_COMPONENT	1	0,023863097118262	2	64	221	61563	Sa_13585.1.1;Sa_13585.2.1
[]	GO:1905360	GTPase complex	CELLULAR_COMPONENT	1	0,023863097118262	2	64	221	61563	Sa_13585.1.1;Sa_13585.2.1
[]	GO:0005783	endoplasmic reticulum	CELLULAR_COMPONENT	1	0,027126010661499	6	622	217	61005	Sa_36557.2.1;Sa_17460.2.1;Sa_7416.6.1;Sa_22439.1.1;Sa_21298.7.1;Sa_10270.1.1
[]	GO:1990726	Lsm1-7-Pat1 complex	CELLULAR_COMPONENT	1	0,028484192832482	1	7	222	61620	Sa_11559.1.1
[]	GO:0036464	cytoplasmic ribonucleoprotein granule	CELLULAR_COMPONENT	1	0,031725581360289	2	75	221	61552	Sa_10911.1.1;Sa_11559.1.1
[]	GO:0035770	ribonucleoprotein granule	CELLULAR_COMPONENT	1	0,031725581360289	2	75	221	61552	Sa_10911.1.1;Sa_11559.1.1
[]	GO:0005688	U6 snRNP	CELLULAR_COMPONENT	1	0,03198744345572	1	8	222	61619	Sa_11559.1.1
[]	GO:0031083	BLOC-1 complex	CELLULAR_COMPONENT	1	0,03198744345572	1	8	222	61619	Sa_14848.4.1
[]	GO:0030176	integral component of endoplasmic reticulum membrane	CELLULAR_COMPONENT	1	0,033250724409841	2	77	221	61550	Sa_36557.2.1;Sa_7416.6.1
[]	GO:0031227	intrinsic component of endoplasmic reticulum membrane	CELLULAR_COMPONENT	1	0,034023895226414	2	78	221	61549	Sa_36557.2.1;Sa_7416.6.1
[]	GO:0031082	BLOC complex	CELLULAR_COMPONENT	1	0,035478117932636	1	9	222	61618	Sa_14848.4.1
[]	GO:0042765	GPI-anchor transamidase complex	CELLULAR_COMPONENT	1	0,038956261196408	1	10	222	61617	Sa_36557.2.1
[]	GO:0044429	mitochondrial part	CELLULAR_COMPONENT	1	0,040778853213185	5	514	218	61113	Sa_12938.2.1;Sa_21298.5.1;Sa_15375.3.1;Sa_15372.4.1;Sa_12391.3.1
[]	GO:0005741	mitochondrial outer membrane	CELLULAR_COMPONENT	1	0,04128966869701	2	87	221	61540	Sa_21298.5.1;Sa_12938.2.1
[]	GO:0009328	phenylalanine-tRNA ligase complex	CELLULAR_COMPONENT	1	0,042421918046661	1	11	222	61616	Sa_21298.6.1
[]	GO:0031968	organelle outer membrane	CELLULAR_COMPONENT	1	0,042976812789317	2	89	221	61538	Sa_21298.5.1;Sa_12938.2.1
[]	GO:0031594	neuromuscular junction	CELLULAR_COMPONENT	1	0,045875133090971	1	12	222	61615	Sa_17460.2.1
[]	GO:0044459	plasma membrane part	CELLULAR_COMPONENT	1	0,047013799198135	12	1909	211	59718	Sa_16758.3.1;Sa_30673.1.1;Sa_17460.2.1;Sa_4818.3.1;Sa_13585.1.1;Sa_13585.2.1;Sa_20456.2.1;Sa_27356.1.1;Sa_19332.3.1;Sa_31893.1.1;Sa_49406.1.1;Sa_39204.1.1
[]	GO:0044444	cytoplasmic part	CELLULAR_COMPONENT	1	0,047915167406521	24	4617	199	57010	Sa_20060.2.1;Sa_17460.2.1;Sa_15372.4.1;Sa_11559.1.1;Sa_27723.3.1;Sa_6522.1.1;Sa_14848.4.1;Sa_31166.1.1;Sa_11572.1.1;Sa_36557.2.1;Sa_36557.3.1;Sa_7416.6.1;Sa_22439.1.1;Sa_21298.7.1;Sa_21298.6.1;Sa_21298.5.1;Sa_10911.1.1;Sa_15375.3.1;Sa_4164.2.1;Sa_27356.1.1;Sa_12938.2.1;Sa_35602.1.1;Sa_10270.1.1;Sa_12391.3.1
[]	GO:0030008	TRAPP complex	CELLULAR_COMPONENT	1	0,049315950816946	1	13	222	61614	Sa_11572.1.1
[]	GO:0016746	transferase activity, transferring acyl groups	MOLECULAR_FUNCTION	0,369765409364641	0,000124	9	509	214	61118	Sa_29628.6.1;Sa_39349.2.1;Sa_34040.1.1;Sa_29628.4.1;Sa_1096.1.1;Sa_7416.1.1;Sa_9816.3.1;Sa_5583.2.1;Sa_38004.1.1
[]	GO:0016740	transferase activity	MOLECULAR_FUNCTION	0,765653077838635	0,002873288979503	37	6383	186	55244	Sa_29628.6.1;Sa_22578.1.1;Sa_29628.4.1;Sa_1096.1.1;Sa_9379.3.1;Sa_5583.2.1;Sa_3934.2.1;Sa_12489.3.1;Sa_38004.1.1;Sa_34154.2.1;Sa_34154.1.1;Sa_36557.3.1;Sa_39349.2.1;Sa_7416.5.1;Sa_36557.1.1;Sa_41213.3.1;Sa_7416.1.1;Sa_44530.1.1;Sa_12938.1.1;Sa_15239.1.1;Sa_39689.1.1;Sa_16713.1.1;Sa_35602.3.1;Sa_29628.7.1;Sa_17460.2.1;Sa_34040.1.1;Sa_26643.1.1;Sa_14848.5.1;Sa_47609.1.1;Sa_45060.1.1;Sa_18488.7.1;Sa…
[]	GO:0047173	phosphatidylcholine-retinol O-acyltransferase activity	MOLECULAR_FUNCTION	0,765653077838635	0,00360549717112	1	0	222	61627	Sa_5583.2.1
[]	GO:0044715	8-oxo-dGDP phosphatase activity	MOLECULAR_FUNCTION	0,765653077838635	0,00360549717112	1	0	222	61627	Sa_2066.3.1
[]	GO:0017110	nucleoside-diphosphatase activity	MOLECULAR_FUNCTION	0,765653077838635	0,00360549717112	1	0	222	61627	Sa_2066.3.1
[]	GO:0004555	alpha,alpha-trehalase activity	MOLECULAR_FUNCTION	0,765653077838635	0,00360549717112	1	0	222	61627	Sa_10911.1.1
[]	GO:0030629	U6 snRNA 3'-end binding	MOLECULAR_FUNCTION	0,765653077838635	0,00360549717112	1	0	222	61627	Sa_11559.1.1
[]	GO:0015927	trehalase activity	MOLECULAR_FUNCTION	0,765653077838635	0,00360549717112	1	0	222	61627	Sa_10911.1.1
[]	GO:0003824	catalytic activity	MOLECULAR_FUNCTION	0,907186569736855	0,004424556091888	74	15494	149	46133	Sa_25013.6.1;Sa_34437.1.1;Sa_1096.1.1;Sa_9379.3.1;Sa_4129.4.1;Sa_3934.2.1;Sa_12489.3.1;Sa_19364.1.1;Sa_38004.1.1;Sa_36557.2.1;Sa_7416.7.1;Sa_34154.1.1;Sa_19888.1.1;Sa_7416.5.1;Sa_41213.3.1;Sa_15160.1.1;Sa_7416.1.1;Sa_44530.1.1;Sa_6290.5.1;Sa_27490.1.1;Sa_16713.1.1;Sa_29628.7.1;Sa_16758.3.1;Sa_44091.1.1;Sa_16758.1.1;Sa_26643.1.1;Sa_47609.6.1;Sa_509.2.1;Sa_47609.4.1;Sa_18488.7.1;Sa_21298.7.1;Sa_271…
[]	GO:0019104	DNA N-glycosylase activity	MOLECULAR_FUNCTION	0,957587781095158	0,005267262956566	2	28	221	61599	Sa_47609.6.1;Sa_47609.7.1
[]	GO:0019205	nucleobase-containing compound kinase activity	MOLECULAR_FUNCTION	1	0,005944190664028	3	98	220	61529	Sa_7416.5.1;Sa_22578.1.1;Sa_36557.1.1
[]	GO:0003923	GPI-anchor transamidase activity	MOLECULAR_FUNCTION	1	0,007198052817559	1	1	222	61626	Sa_36557.2.1
[]	GO:0004143	diacylglycerol kinase activity	MOLECULAR_FUNCTION	1	0,009674410626612	2	39	221	61588	Sa_4528.1.1;Sa_27175.1.1
[]	GO:0003725	double-stranded RNA binding	MOLECULAR_FUNCTION	1	0,009674410626612	2	39	221	61588	Sa_34154.2.1;Sa_34154.1.1
[]	GO:0004968	gonadotropin-releasing hormone receptor activity	MOLECULAR_FUNCTION	1	0,010777713180418	1	2	222	61625	Sa_31893.1.1
[]	GO:0004697	protein kinase C activity	MOLECULAR_FUNCTION	1	0,014149489833648	2	48	221	61579	Sa_22365.1.1;Sa_45060.1.1
[]	GO:0005309	creatine:sodium symporter activity	MOLECULAR_FUNCTION	1	0,014344524344149	1	3	222	61624	Sa_30673.1.1
[]	GO:0005308	creatine transmembrane transporter activity	MOLECULAR_FUNCTION	1	0,014344524344149	1	3	222	61624	Sa_30673.1.1
[]	GO:0072572	poly-ADP-D-ribose binding	MOLECULAR_FUNCTION	1	0,014344524344149	1	3	222	61624	Sa_18488.7.1
[]	GO:0003705	transcription factor activity, RNA polymerase II distal enhancer sequence-specific binding	MOLECULAR_FUNCTION	1	0,014344524344149	1	3	222	61624	Sa_25013.3.1
[]	GO:0098748	endocytic adaptor activity	MOLECULAR_FUNCTION	1	0,017898532216747	1	4	222	61623	Sa_27356.1.1
[]	GO:0047105	4-trimethylammoniobutyraldehyde dehydrogenase activity	MOLECULAR_FUNCTION	1	0,017898532216747	1	4	222	61623	Sa_7416.7.1
[]	GO:0019871	sodium channel inhibitor activity	MOLECULAR_FUNCTION	1	0,017898532216747	1	4	222	61623	Sa_17460.2.1
[]	GO:0035615	clathrin adaptor activity	MOLECULAR_FUNCTION	1	0,017898532216747	1	4	222	61623	Sa_27356.1.1
[]	GO:0019145	aminobutyraldehyde dehydrogenase activity	MOLECULAR_FUNCTION	1	0,017898532216747	1	4	222	61623	Sa_7416.7.1
[]	GO:0016799	hydrolase activity, hydrolyzing N-glycosyl compounds	MOLECULAR_FUNCTION	1	0,018134034205487	2	55	221	61572	Sa_47609.6.1;Sa_47609.7.1
[]	GO:0016301	kinase activity	MOLECULAR_FUNCTION	1	0,019056096449816	19	3110	204	58517	Sa_17460.2.1;Sa_22578.1.1;Sa_26643.1.1;Sa_47609.1.1;Sa_45060.1.1;Sa_34154.2.1;Sa_34154.1.1;Sa_7416.5.1;Sa_36557.1.1;Sa_27175.1.1;Sa_41213.3.1;Sa_33076.1.1;Sa_15239.1.1;Sa_39689.1.1;Sa_22365.1.1;Sa_16713.1.1;Sa_35602.3.1;Sa_4528.1.1;Sa_29628.7.1
[]	GO:0072349	modified amino acid transmembrane transporter activity	MOLECULAR_FUNCTION	1	0,021439782561133	1	5	222	61622	Sa_30673.1.1
[]	GO:0001968	fibronectin binding	MOLECULAR_FUNCTION	1	0,021439782561133	1	5	222	61622	Sa_8394.1.1
[]	GO:0031701	angiotensin receptor binding	MOLECULAR_FUNCTION	1	0,024968320952178	1	6	222	61621	Sa_13585.1.1
[]	GO:0031702	type 1 angiotensin receptor binding	MOLECULAR_FUNCTION	1	0,024968320952178	1	6	222	61621	Sa_13585.1.1
[]	GO:0016248	channel inhibitor activity	MOLECULAR_FUNCTION	1	0,024968320952178	1	6	222	61621	Sa_17460.2.1
[]	GO:0008200	ion channel inhibitor activity	MOLECULAR_FUNCTION	1	0,024968320952178	1	6	222	61621	Sa_17460.2.1
[]	GO:0016798	hydrolase activity, acting on glycosyl bonds	MOLECULAR_FUNCTION	1	0,027548763948714	4	310	219	61317	Sa_44091.1.1;Sa_10911.1.1;Sa_47609.6.1;Sa_47609.7.1
[]	GO:0031752	D5 dopamine receptor binding	MOLECULAR_FUNCTION	1	0,028484192832482	1	7	222	61620	Sa_13585.1.1
[]	GO:0050998	nitric-oxide synthase binding	MOLECULAR_FUNCTION	1	0,028484192832482	1	7	222	61620	Sa_17460.2.1
[]	GO:0050780	dopamine receptor binding	MOLECULAR_FUNCTION	1	0,03198744345572	1	8	222	61619	Sa_13585.1.1
[]	GO:1990050	phosphatidic acid transporter activity	MOLECULAR_FUNCTION	1	0,03198744345572	1	8	222	61619	Sa_15372.4.1
[]	GO:0005506	iron ion binding	MOLECULAR_FUNCTION	1	0,03343188522345	4	330	219	61297	Sa_47609.3.1;Sa_4129.1.1;Sa_19364.1.1;Sa_12391.2.1
[]	GO:0004303	estradiol 17-beta-dehydrogenase activity	MOLECULAR_FUNCTION	1	0,035478117932636	1	9	222	61618	Sa_13187.2.1
[]	GO:0005516	calmodulin binding	MOLECULAR_FUNCTION	1	0,037116133329347	3	199	220	61428	Sa_17460.2.1;Sa_26643.1.1;Sa_39689.1.1
[]	GO:0004029	aldehyde dehydrogenase (NAD) activity	MOLECULAR_FUNCTION	1	0,038956261196408	1	10	222	61617	Sa_7416.7.1
[]	GO:0031432	titin binding	MOLECULAR_FUNCTION	1	0,038956261196408	1	10	222	61617	Sa_17460.2.1
[]	GO:0004849	uridine kinase activity	MOLECULAR_FUNCTION	1	0,038956261196408	1	10	222	61617	Sa_7416.5.1
[]	GO:0046943	carboxylic acid transmembrane transporter activity	MOLECULAR_FUNCTION	1	0,038972731084403	3	203	220	61424	Sa_49406.1.1;Sa_30673.1.1;Sa_26643.1.1
[]	GO:0005342	organic acid transmembrane transporter activity	MOLECULAR_FUNCTION	1	0,04233343253497	3	210	220	61417	Sa_49406.1.1;Sa_30673.1.1;Sa_26643.1.1
[]	GO:0004826	phenylalanine-tRNA ligase activity	MOLECULAR_FUNCTION	1	0,042421918046661	1	11	222	61616	Sa_21298.6.1
[]	GO:0016491	oxidoreductase activity	MOLECULAR_FUNCTION	1	0,043173265205498	11	1674	212	59953	Sa_7416.7.1;Sa_16983.3.1;Sa_4129.4.1;Sa_13187.2.1;Sa_47609.3.1;Sa_16997.1.1;Sa_20862.1.1;Sa_14848.3.1;Sa_19364.1.1;Sa_29628.10.1;Sa_12391.2.1
[]	GO:0016772	transferase activity, transferring phosphorus-containing groups	MOLECULAR_FUNCTION	1	0,044887409472326	19	3433	204	58194	Sa_17460.2.1;Sa_22578.1.1;Sa_26643.1.1;Sa_47609.1.1;Sa_45060.1.1;Sa_34154.2.1;Sa_34154.1.1;Sa_7416.5.1;Sa_36557.1.1;Sa_27175.1.1;Sa_41213.3.1;Sa_33076.1.1;Sa_15239.1.1;Sa_39689.1.1;Sa_22365.1.1;Sa_16713.1.1;Sa_35602.3.1;Sa_4528.1.1;Sa_29628.7.1
[]	GO:0017070	U6 snRNA binding	MOLECULAR_FUNCTION	1	0,045875133090971	1	12	222	61615	Sa_11559.1.1
[]	GO:0016874	ligase activity	MOLECULAR_FUNCTION	1	0,048179593177998	6	717	217	60910	Sa_14848.5.1;Sa_18488.7.1;Sa_21298.6.1;Sa_18488.5.1;Sa_18488.6.1;Sa_47609.4.1
[]	GO:0005328	neurotransmitter:sodium symporter activity	MOLECULAR_FUNCTION	1	0,04907874606768	2	96	221	61531	Sa_30673.1.1;Sa_30851.1.1
[]	GO:0004525	ribonuclease III activity	MOLECULAR_FUNCTION	1	0,049315950816946	1	13	222	61614	Sa_34437.1.1
[]	GO:0008184	glycogen phosphorylase activity	MOLECULAR_FUNCTION	1	0,049315950816946	1	13	222	61614	Sa_9379.3.1
[]	GO:0032296	double-stranded RNA-specific ribonuclease activity	MOLECULAR_FUNCTION	1	0,049315950816946	1	13	222	61614	Sa_34437.1.1
